# Supplementary material for: Diazido­bis[2,4-diamino-6-(2-pyrid­yl)-1,3,5-triazine-κ2 N 1,N 6]zinc(II)
Source: Acta Crystallogr Sect E Struct Rep Online. 2009 May 7;65(Pt 6):m622. doi: 10.1107/S1600536809016055 (PMC2969763; doi:10.1107/S1600536809016055)
Supplement: Supplementary file 1 [file e-65-0m622-sup1.cif]

##############################################################################
###                                                                        ###
###        Electronic paper (Acta Crystallographica Section E)             ###
###                                                                        ###
##############################################################################
#                                                                            #
# This CIF contains the data in a paper accepted for publication in Acta     #
# Crystallographica Section E. It conforms to the requirements of Notes      #
# for Authors for Section E, and has been peer reviewed under the auspices   #
# of the IUCr Commission on Journals.                                        #
#                                                                            #
# Full details of the Crystallographic Information File format               #
# are given in the paper "The Crystallographic Information File (CIF):       #
# a New Standard Archive File for Crystallography" by S. R. Hall, F. H.      #
# Allen and I. D. Brown [Acta Cryst. (1991), A47, 655-685].                  #
#                                                                            #
# The current version of the core CIF dictionary is obtainable from          #
# ftp://ftp.iucr.org/pub/cif_core.dic. The current version number is 2.4.    #
#                                                                            #
# Software is freely available for graphical display of the structure(s) in  #
# this CIF.  For information consult the CIF home page http://www.iucr.org/  #
# cif/home.html                                                              #
#                                                                            #
# This file may be used for bona fide research purposes within the           #
# scientific community so long as proper attribution is given to the journal # 
# article from which it was obtained.                                        #
#                                                                            #
##############################################################################
                                             
data_I
_audit_creation_method     SHELXL-97
_chemical_name_systematic
;
Diazidobis[2,4-diamino-6-(2-pyridyl)-1,3,5-triazine-\k^2^N^1^,N^6^]zinc(II)
;
_chemical_name_common     ?
_chemical_formula_moiety     'C16 H16 N18 Zn'
_chemical_formula_sum     'C16 H16 N18 Zn'
_chemical_formula_iupac     '[Zn (N3)2 (C8 H8 N6)2]'
_chemical_formula_weight     525.86
_chemical_melting_point     ?
_symmetry_cell_setting     Monoclinic
_symmetry_space_group_name_H-M     'C 2/c'
_symmetry_space_group_name_Hall     '-C 2yc'
loop_
    _symmetry_equiv_pos_as_xyz
    'x, y, z'
    '-x, y, -z+1/2'
    'x+1/2, y+1/2, z'
    '-x+1/2, y+1/2, -z+1/2'
    '-x, -y, -z'
    'x, -y, z-1/2'
    '-x+1/2, -y+1/2, -z'
    'x+1/2, -y+1/2, z-1/2'
_cell_length_a     18.288(9)
_cell_length_b     14.231(7)
_cell_length_c     9.144(4)
_cell_angle_alpha     90.00
_cell_angle_beta     115.382(5)
_cell_angle_gamma     90.00
_cell_volume     2150.2(18)
_cell_formula_units_Z     4
_cell_measurement_reflns_used     2266
_cell_measurement_theta_min     1.89
_cell_measurement_theta_max     28.55
_cell_measurement_temperature     293(2)
_exptl_crystal_description     block
_exptl_crystal_colour     colourless
_exptl_crystal_size_max     0.20
_exptl_crystal_size_mid     0.18
_exptl_crystal_size_min     0.08
_exptl_crystal_density_diffrn     1.624
_exptl_crystal_density_meas     ?
_exptl_crystal_density_method     'not measured'
_exptl_crystal_F_000     1072
_exptl_absorpt_coefficient_mu     1.192
_exptl_absorpt_correction_type     multi-scan
_exptl_absorpt_process_details     '(SADABS; Sheldrick, 1996)'
_exptl_absorpt_correction_T_min     0.588
_exptl_absorpt_correction_T_max     0.841
_diffrn_ambient_temperature     293(2)
_diffrn_radiation_type     MoK\a
_diffrn_radiation_wavelength     0.71073
_diffrn_radiation_source     'fine-focus sealed tube'
_diffrn_radiation_monochromator     graphite
_diffrn_measurement_device_type     'Bruker APEXII CCD'
_diffrn_measurement_method     '\f and \w'
_diffrn_detector_area_resol_mean     ?
_diffrn_reflns_number     9145
_diffrn_reflns_av_R_equivalents     0.0559
_diffrn_reflns_av_sigmaI/netI     0.0624
_diffrn_reflns_theta_min     1.89
_diffrn_reflns_theta_max     28.55
_diffrn_reflns_theta_full     27.50
_diffrn_measured_fraction_theta_max     0.933
_diffrn_measured_fraction_theta_full     0.994
_diffrn_reflns_limit_h_min     -24
_diffrn_reflns_limit_h_max     24
_diffrn_reflns_limit_k_min     -18
_diffrn_reflns_limit_k_max     19
_diffrn_reflns_limit_l_min     -12
_diffrn_reflns_limit_l_max     12
_diffrn_standards_number     ?
_diffrn_standards_interval_count     ?
_diffrn_standards_interval_time     ?
_diffrn_standards_decay_%     ?
_reflns_number_total     2569
_reflns_number_gt     1766
_reflns_threshold_expression     I>2\s(I)
_refine_ls_structure_factor_coef     Fsqd
_refine_ls_matrix_type     full
_refine_ls_R_factor_all     0.0794
_refine_ls_R_factor_gt     0.0446
_refine_ls_wR_factor_gt     0.0963
_refine_ls_wR_factor_ref     0.1107
_refine_ls_goodness_of_fit_ref     1.002
_refine_ls_restrained_S_all     1.002
_refine_ls_number_reflns     2569
_refine_ls_number_parameters     159
_refine_ls_number_restraints     0
_refine_ls_hydrogen_treatment     constr
_refine_ls_weighting_scheme     calc
_refine_ls_weighting_details
         'calc w=1/[\s^2^(Fo^2^)+(0.0537P)^2^+0.3944P] where P=(Fo^2^+2Fc^2^)/3'
_atom_sites_solution_hydrogens     geom
_atom_sites_solution_primary     direct
_atom_sites_solution_secondary     difmap
_refine_ls_shift/su_max     0.000
_refine_ls_shift/su_mean     0.000
_refine_diff_density_max     0.509
_refine_diff_density_min     -0.413
_refine_ls_extinction_method     none
_refine_ls_extinction_coef     ?
loop_
    _atom_type_symbol
    _atom_type_description
    _atom_type_scat_dispersion_real
    _atom_type_scat_dispersion_imag
    _atom_type_scat_source
    'C' 'C' 0.0033 0.0016
                         'International Tables Vol C Tables 4.2.6.8 and 6.1.1.4'
    'H' 'H' 0.0000 0.0000
                         'International Tables Vol C Tables 4.2.6.8 and 6.1.1.4'
    'N' 'N' 0.0061 0.0033
                         'International Tables Vol C Tables 4.2.6.8 and 6.1.1.4'
    'Zn' 'Zn' 0.2839 1.4301
                         'International Tables Vol C Tables 4.2.6.8 and 6.1.1.4'
_computing_data_collection     'APEX2 (Bruker, 2007)'
_computing_cell_refinement     'SAINT (Bruker, 2007)'
_computing_data_reduction     'SAINT (Bruker, 2007)'
_computing_structure_solution     'SHELXS97 (Sheldrick, 2008)'
_computing_structure_refinement     'SHELXL97 (Sheldrick, 2008)'
_computing_molecular_graphics     'SHELXTL (Sheldrick, 2008)'
_computing_publication_material     'SHELXTL (Sheldrick, 2008)'
loop_
    _atom_site_type_symbol
    _atom_site_label
    _atom_site_fract_x
    _atom_site_fract_y
    _atom_site_fract_z
    _atom_site_U_iso_or_equiv
    _atom_site_adp_type
    _atom_site_calc_flag
    _atom_site_refinement_flags
    _atom_site_occupancy
    _atom_site_disorder_assembly
    _atom_site_disorder_group
    Zn Zn1 0.5000 0.26762(3) 0.7500 0.03110(17) Uani d S 1 . .
    N N1 0.57688(14) 0.16446(17) 0.7022(3) 0.0345(6) Uani d . 1 . .
    N N2 0.72454(13) 0.16338(16) 1.1155(3) 0.0317(6) Uani d . 1 . .
    N N3 0.67379(15) 0.25546(16) 1.2722(3) 0.0335(6) Uani d . 1 . .
    N N4 0.59865(13) 0.24286(16) 0.9857(3) 0.0295(6) Uani d . 1 . .
    N N5 0.79367(15) 0.17410(19) 1.3913(3) 0.0466(7) Uani d . 1 . .
    H H5A 0.7994 0.1940 1.4845 0.056 Uiso calc R 1 . .
    H H5B 0.8297 0.1380 1.3842 0.056 Uiso calc R 1 . .
    N N6 0.55659(15) 0.33821(19) 1.1393(3) 0.0463(7) Uani d . 1 . .
    H H6A 0.5622 0.3608 1.2308 0.056 Uiso calc R 1 . .
    H H6B 0.5157 0.3542 1.0517 0.056 Uiso calc R 1 . .
    N N7 0.56565(14) 0.37551(19) 0.6915(3) 0.0370(6) Uani d . 1 . .
    N N8 0.58831(15) 0.43984(19) 0.7856(3) 0.0372(6) Uani d . 1 . .
    N N9 0.61108(18) 0.5009(2) 0.8783(4) 0.0554(8) Uani d . 1 . .
    C C1 0.5666(2) 0.1303(2) 0.5574(4) 0.0486(9) Uani d . 1 . .
    H H1A 0.5178 0.1421 0.4682 0.058 Uiso calc R 1 . .
    C C2 0.6245(2) 0.0791(3) 0.5352(4) 0.0536(10) Uani d . 1 . .
    H H2A 0.6149 0.0572 0.4327 0.064 Uiso calc R 1 . .
    C C3 0.6968(2) 0.0602(2) 0.6659(4) 0.0452(8) Uani d . 1 . .
    H H3A 0.7370 0.0257 0.6537 0.054 Uiso calc R 1 . .
    C C4 0.70815(19) 0.0941(2) 0.8161(4) 0.0375(7) Uani d . 1 . .
    H H4A 0.7560 0.0818 0.9071 0.045 Uiso calc R 1 . .
    C C5 0.64771(17) 0.14623(19) 0.8293(3) 0.0294(6) Uani d . 1 . .
    C C6 0.65790(16) 0.18691(19) 0.9882(3) 0.0276(6) Uani d . 1 . .
    C C7 0.72914(17) 0.1992(2) 1.2585(3) 0.0320(7) Uani d . 1 . .
    C C8 0.61087(17) 0.2789(2) 1.1335(3) 0.0311(7) Uani d . 1 . .
loop_
    _atom_site_aniso_label
    _atom_site_aniso_U_11
    _atom_site_aniso_U_22
    _atom_site_aniso_U_33
    _atom_site_aniso_U_12
    _atom_site_aniso_U_13
    _atom_site_aniso_U_23
    Zn1 0.0264(3) 0.0377(3) 0.0228(3) 0.000 0.00450(19) 0.000
    N1 0.0326(13) 0.0405(15) 0.0225(13) 0.0043(11) 0.0043(11) -0.0033(10)
    N2 0.0282(13) 0.0402(15) 0.0218(13) 0.0042(10) 0.0060(10) 0.0004(10)
    N3 0.0307(13) 0.0454(16) 0.0206(12) 0.0050(11) 0.0075(10) 0.0004(10)
    N4 0.0244(12) 0.0399(15) 0.0198(12) 0.0021(10) 0.0052(10) -0.0012(10)
    N5 0.0393(15) 0.070(2) 0.0202(13) 0.0202(14) 0.0027(11) -0.0020(13)
    N6 0.0393(15) 0.070(2) 0.0212(13) 0.0195(14) 0.0050(12) -0.0045(12)
    N7 0.0326(14) 0.0448(16) 0.0321(14) -0.0050(12) 0.0123(11) -0.0025(12)
    N8 0.0285(14) 0.0446(17) 0.0338(15) -0.0006(12) 0.0089(11) 0.0082(13)
    N9 0.061(2) 0.0489(18) 0.0433(17) -0.0132(15) 0.0104(15) -0.0083(15)
    C1 0.0435(19) 0.063(2) 0.0272(17) 0.0092(17) 0.0041(15) -0.0105(16)
    C2 0.059(2) 0.065(2) 0.0317(18) 0.0114(19) 0.0149(17) -0.0161(16)
    C3 0.051(2) 0.046(2) 0.042(2) 0.0076(16) 0.0222(17) -0.0088(15)
    C4 0.0379(17) 0.0382(18) 0.0335(17) 0.0037(14) 0.0125(14) -0.0006(14)
    C5 0.0316(15) 0.0283(15) 0.0265(15) -0.0020(12) 0.0108(12) -0.0022(12)
    C6 0.0265(14) 0.0303(15) 0.0244(15) -0.0014(12) 0.0094(12) 0.0012(12)
    C7 0.0291(15) 0.0372(17) 0.0246(15) 0.0008(13) 0.0066(12) 0.0047(12)
    C8 0.0284(15) 0.0384(17) 0.0231(15) 0.0021(13) 0.0078(12) 0.0020(12)
_geom_special_details
;
All e.s.d.'s (except the e.s.d. in the dihedral angle between two l.s. planes)
are estimated using the full covariance matrix. The cell e.s.d.'s are taken
into account individually in the estimation of e.s.d.'s in distances, angles
and torsion angles; correlations between e.s.d.'s in cell parameters are only
used when they are defined by crystal symmetry. An approximate (isotropic)
treatment of cell e.s.d.'s is used for estimating e.s.d.'s involving l.s.
planes.
;
loop_
    _geom_bond_atom_site_label_1
    _geom_bond_atom_site_label_2
    _geom_bond_site_symmetry_2
    _geom_bond_distance
    _geom_bond_publ_flag
    Zn1 N7 . 2.153(3) y
    Zn1 N7 2_656 2.153(3) ?
    Zn1 N4 2_656 2.166(2) ?
    Zn1 N4 . 2.166(2) y
    Zn1 N1 . 2.202(2) y
    Zn1 N1 2_656 2.202(2) ?
    N1 C5 . 1.343(3) ?
    N1 C1 . 1.346(4) ?
    N2 C6 . 1.318(3) ?
    N2 C7 . 1.372(4) ?
    N3 C7 . 1.338(4) ?
    N3 C8 . 1.339(4) ?
    N4 C6 . 1.337(3) ?
    N4 C8 . 1.371(4) ?
    N5 C7 . 1.329(3) ?
    N5 H5A . 0.8600 ?
    N5 H5B . 0.8600 ?
    N6 C8 . 1.322(4) ?
    N6 H6A . 0.8600 ?
    N6 H6B . 0.8600 ?
    N7 N8 . 1.202(4) ?
    N8 N9 . 1.159(4) ?
    C1 C2 . 1.371(5) ?
    C1 H1A . 0.9300 ?
    C2 C3 . 1.377(5) ?
    C2 H2A . 0.9300 ?
    C3 C4 . 1.385(4) ?
    C3 H3A . 0.9300 ?
    C4 C5 . 1.379(4) ?
    C4 H4A . 0.9300 ?
    C5 C6 . 1.500(4) ?
loop_
    _geom_angle_atom_site_label_1
    _geom_angle_atom_site_label_2
    _geom_angle_atom_site_label_3
    _geom_angle_site_symmetry_1
    _geom_angle_site_symmetry_3
    _geom_angle
    _geom_angle_publ_flag
    N7 Zn1 N7 . 2_656 89.01(14) ?
    N7 Zn1 N4 . 2_656 100.61(9) ?
    N7 Zn1 N4 2_656 2_656 92.75(9) ?
    N7 Zn1 N4 . . 92.75(9) ?
    N7 Zn1 N4 2_656 . 100.61(9) ?
    N4 Zn1 N4 2_656 . 161.28(13) ?
    N7 Zn1 N1 . . 87.41(10) ?
    N7 Zn1 N1 2_656 . 174.96(9) ?
    N4 Zn1 N1 2_656 . 91.39(9) ?
    N4 Zn1 N1 . . 76.04(9) ?
    N7 Zn1 N1 . 2_656 174.96(9) ?
    N7 Zn1 N1 2_656 2_656 87.41(10) ?
    N4 Zn1 N1 2_656 2_656 76.04(9) ?
    N4 Zn1 N1 . 2_656 91.39(9) ?
    N1 Zn1 N1 . 2_656 96.38(14) ?
    C5 N1 C1 . . 117.3(3) ?
    C5 N1 Zn1 . . 114.71(18) ?
    C1 N1 Zn1 . . 127.1(2) ?
    C6 N2 C7 . . 113.8(2) ?
    C7 N3 C8 . . 115.9(2) ?
    C6 N4 C8 . . 114.7(2) ?
    C6 N4 Zn1 . . 115.90(17) ?
    C8 N4 Zn1 . . 129.38(19) ?
    C7 N5 H5A . . 120.0 ?
    C7 N5 H5B . . 120.0 ?
    H5A N5 H5B . . 120.0 ?
    C8 N6 H6A . . 120.0 ?
    C8 N6 H6B . . 120.0 ?
    H6A N6 H6B . . 120.0 ?
    N8 N7 Zn1 . . 115.1(2) ?
    N9 N8 N7 . . 178.8(3) ?
    N1 C1 C2 . . 123.1(3) ?
    N1 C1 H1A . . 118.4 ?
    C2 C1 H1A . . 118.4 ?
    C1 C2 C3 . . 119.4(3) ?
    C1 C2 H2A . . 120.3 ?
    C3 C2 H2A . . 120.3 ?
    C2 C3 C4 . . 118.2(3) ?
    C2 C3 H3A . . 120.9 ?
    C4 C3 H3A . . 120.9 ?
    C5 C4 C3 . . 119.3(3) ?
    C5 C4 H4A . . 120.4 ?
    C3 C4 H4A . . 120.4 ?
    N1 C5 C4 . . 122.7(3) ?
    N1 C5 C6 . . 115.9(2) ?
    C4 C5 C6 . . 121.4(3) ?
    N2 C6 N4 . . 127.0(2) ?
    N2 C6 C5 . . 116.2(2) ?
    N4 C6 C5 . . 116.8(2) ?
    N5 C7 N3 . . 119.1(3) ?
    N5 C7 N2 . . 116.0(3) ?
    N3 C7 N2 . . 124.9(2) ?
    N6 C8 N3 . . 118.4(3) ?
    N6 C8 N4 . . 118.1(2) ?
    N3 C8 N4 . . 123.5(3) ?
loop_
    _geom_hbond_atom_site_label_D
    _geom_hbond_atom_site_label_H
    _geom_hbond_atom_site_label_A
    _geom_hbond_site_symmetry_A
    _geom_hbond_distance_DH
    _geom_hbond_distance_HA
    _geom_hbond_distance_DA
    _geom_hbond_angle_DHA
    _geom_hbond_publ_flag
    N5 H5A N3 7_658 0.86 2.19 3.042(4) 174.6 y
    N5 H5B N7 7_657 0.86 2.31 3.060(4) 146.5 y
    N6 H6A N9 6_566 0.86 2.34 3.025(4) 137.1 y
    N6 H6B N7 2_656 0.86 2.10 2.939(4) 164.3 y
data_global
_journal_date_recd_electronic     2009-04-12
_journal_date_accepted     2009-04-29
_journal_name_full     'Acta Crystallographica, Section E'
_journal_year     2009
_journal_volume     65
_journal_issue      6
_journal_page_first     m622
_journal_page_last     m622
_journal_paper_category     QM
_journal_coeditor_code     HY2194
_publ_contact_author_name     'Dr. Qi-Hua Zhao'
_publ_contact_author_address
;
School of Chemical Science and Technology
Key Laboratory of Medicinal Chemistry for Natural Resource
Ministry of Education
Yunnan University, Kunming 650091
People's Republic of China
;
_publ_contact_author_email     qhzhao@ynu.edu.cn
_publ_contact_author_fax     '86-871-5032929'
_publ_contact_author_phone     '86-871-5032929'
_publ_section_title
;\
Diazidobis[2,4-diamino-6-(2-pyridyl)-1,3,5-triazine-\k^2^<i>N</i>^1^,\
<i>N</i>^6^]zinc(II)
;
loop_
    _publ_author_name
    _publ_author_footnote
    _publ_author_address
    'Zhao, Qi-Hua' .
;
School of Chemical Science and Technology
Key Laboratory of Medicinal Chemistry for Natural Resources
Ministry of Education
Yunnan University, Kunming 650091
People's Republic of China
;
    'Fan, Ai-Ling' .
;
School of Chemical Science and Technology
Key Laboratory of Medicinal Chemistry for Natural Resources
Ministry of Education
Yunnan University, Kunming 650091
People's Republic of China
;
    'Li, Li-Nan' .
;
School of Chemical Science and Technology
Key Laboratory of Medicinal Chemistry for Natural Resources
Ministry of Education
Yunnan University, Kunming 650091
People's Republic of China
;
    'Xie, Ming-Jing' .
;
School of Chemical Science and Technology
Key Laboratory of Medicinal Chemistry for Natural Resources
Ministry of Education
Yunnan University, Kunming 650091
People's Republic of China
;
