# Supplementary material for: Diazido­bis[2,4-diamino-6-(2-pyrid­yl)-1,3,5-triazine-κ2 N 1,N 6]zinc(II)
Source: Acta Crystallogr Sect E Struct Rep Online. 2009 May 7;65(Pt 6):m622. doi: 10.1107/S1600536809016055 (PMC2969763; doi:10.1107/S1600536809016055)
Supplement: Supplementary file 2 [file e-65-0m622-Isup2.hkl]

# 
# h,k,l, Fc-squared, Fo-squared, sigma(Fo-squared) and status flag 
# 
data_I
_shelx_title '    2 in C2/c' 
_shelx_refln_list_code          4 
_shelx_F_calc_maximum      320.04 
_exptl_crystal_F_000      1072.00 
_reflns_d_resolution_high  0.7436 
 
loop_ 
 _symmetry_equiv_pos_as_xyz 
 'x, y, z' 
 '-x, y, -z+1/2' 
 'x+1/2, y+1/2, z' 
 '-x+1/2, y+1/2, -z+1/2' 
 '-x, -y, -z' 
 'x, -y, z-1/2' 
 '-x+1/2, -y+1/2, -z' 
 'x+1/2, -y+1/2, z-1/2' 
 
_cell_length_a    18.2878 
_cell_length_b    14.2315 
_cell_length_c     9.1445 
_cell_angle_alpha  90.000 
_cell_angle_beta  115.382 
_cell_angle_gamma  90.000 
 
_shelx_F_squared_multiplier     1.000 
 
loop_ 
 _refln_index_h 
 _refln_index_k 
 _refln_index_l 
 _refln_F_squared_calc 
 _refln_F_squared_meas 
 _refln_F_squared_sigma 
 _refln_observed_status 
   2   0   0     1164.85     1294.37     29.82 o 
   4   0   0      640.09      815.69     34.76 o 
   6   0   0     2641.44     3057.87     75.86 o 
   8   0   0       89.67       60.38     24.11 o 
  10   0   0    11410.25    11698.42    211.46 o 
  12   0   0     3812.76     3615.30    111.91 o 
  14   0   0     5944.24     6207.49    216.96 o 
  16   0   0      552.02      671.74    212.56 o 
  18   0   0     2705.04     2652.10    246.96 o 
  20   0   0      547.38      623.02    162.81 o 
   1   1   0     1154.42     1254.08     33.69 o 
   3   1   0    11835.10    11896.65    116.40 o 
   5   1   0     7863.89     8575.86    107.64 o 
   7   1   0       21.20       34.94     13.54 o 
   9   1   0        4.11       -2.48     14.23 o 
  11   1   0     1359.84     1275.02     50.95 o 
  13   1   0       77.93       93.81     30.04 o 
  15   1   0       11.15       81.98     39.23 o 
  17   1   0      108.72       90.21     62.68 o 
  19   1   0       39.44       -0.48     56.68 o 
  21   1   0       22.06        3.97     57.02 o 
   0   2   0    73742.98    68211.20    805.59 o 
   2   2   0     3970.24     3615.21     51.76 o 
   4   2   0    11268.96    10767.12    124.46 o 
   6   2   0     9710.92     9956.76    116.49 o 
   8   2   0     2486.64     2287.77     64.18 o 
  10   2   0     2290.35     2246.50     57.93 o 
  12   2   0     5904.73     5829.47    130.52 o 
  14   2   0     1619.37     1721.29     91.43 o 
  16   2   0      374.86      326.24     81.03 o 
  18   2   0     2619.26     2453.19    138.45 o 
  20   2   0      399.38      407.77    135.69 o 
   1   3   0      526.33      686.32     21.95 o 
   3   3   0    10873.44    10824.28    114.02 o 
   5   3   0     7176.99     6706.96     85.54 o 
   7   3   0      126.77      137.21     17.67 o 
   9   3   0       87.73       66.53     18.49 o 
  11   3   0      781.61      804.13     48.84 o 
  13   3   0     1819.91     1806.07     83.85 o 
  15   3   0     1808.72     1546.05    103.78 o 
  17   3   0      431.87      283.98     67.32 o 
  19   3   0      318.83      321.80     78.24 o 
  21   3   0       33.98      -31.41    107.68 o 
   0   4   0      191.05      237.92     27.36 o 
   2   4   0     2910.78     2734.22     46.86 o 
   4   4   0       35.42       10.25     12.38 o 
   6   4   0    10736.52    11052.27    129.64 o 
   8   4   0    17684.00    17365.39    191.91 o 
  10   4   0    13091.59    12879.35    162.63 o 
  12   4   0     3657.07     3651.45    126.40 o 
  14   4   0     1217.30     1162.79     77.64 o 
  16   4   0      347.85      211.17     63.78 o 
  18   4   0     1022.16     1001.67    105.32 o 
  20   4   0      578.44      345.46     88.86 o 
   1   5   0     6449.87     5782.37     79.24 o 
   3   5   0       10.61        6.72     11.94 o 
   5   5   0     1800.75     1786.71     41.29 o 
   7   5   0     2498.84     2507.52     64.94 o 
   9   5   0     4416.11     4344.52     91.22 o 
  11   5   0      986.68     1184.86     76.17 o 
  13   5   0     1316.95     1286.06     78.72 o 
  15   5   0     1729.79     1870.76    101.90 o 
  17   5   0      202.50      257.37     66.93 o 
  19   5   0      603.16      414.46     83.23 o 
  21   5   0       30.91      -16.22     63.72 o 
   0   6   0      297.76      296.98     57.59 o 
   2   6   0     3600.09     3501.36     67.82 o 
   4   6   0      444.48      421.57     35.69 o 
   6   6   0     6193.27     5738.66     92.65 o 
   8   6   0     3341.17     3218.30     77.21 o 
  10   6   0     7823.69     7704.35    162.31 o 
  12   6   0     1639.36     1661.08     85.29 o 
  14   6   0       75.32      141.08     45.14 o 
  16   6   0      809.03      637.46     74.21 o 
  18   6   0      149.36      199.02     73.64 o 
  20   6   0      422.17      494.20    123.46 o 
   1   7   0     2007.17     2011.46     50.32 o 
   3   7   0     4139.96     3881.68     70.45 o 
   5   7   0      717.62      620.94     31.21 o 
   7   7   0     2883.40     2855.42     93.14 o 
   9   7   0      675.63      751.60     58.20 o 
  11   7   0     2197.02     2177.78     93.21 o 
  13   7   0     2049.51     2016.37     98.11 o 
  15   7   0      202.10      117.99     48.02 o 
  17   7   0       64.97       66.82     55.47 o 
  19   7   0       56.19       79.15     81.61 o 
   0   8   0     1423.38     1365.21     64.80 o 
   2   8   0     9633.52     9329.06    126.78 o 
   4   8   0       10.41      -15.60     15.60 o 
   6   8   0      987.91      832.51     51.47 o 
   8   8   0      871.88      899.87     66.46 o 
  10   8   0      417.77      429.37     54.37 o 
  12   8   0     1214.85     1180.19     80.87 o 
  14   8   0       66.32       69.00     45.61 o 
  16   8   0      943.49      995.37     89.61 o 
  18   8   0      597.94      658.44    106.44 o 
   1   9   0     5931.96     5947.41    108.29 o 
   3   9   0      227.13      187.69     26.34 o 
   5   9   0     1030.92      968.07     51.24 o 
   7   9   0     3045.00     2979.93     84.22 o 
   9   9   0     1910.77     1967.12     90.65 o 
  11   9   0      987.55      932.56    109.24 o 
  13   9   0      735.83      831.66     77.35 o 
  15   9   0      381.04      411.60     69.39 o 
  17   9   0      986.06     1009.25     96.56 o 
   0  10   0     4438.11     4436.00    150.92 o 
   2  10   0     1829.14     1868.12     84.65 o 
   4  10   0       31.18       50.23     25.06 o 
   6  10   0      114.65      128.27     30.32 o 
   8  10   0       86.18       57.87     34.00 o 
  10  10   0      340.48      296.55     52.05 o 
  12  10   0     1298.94     1306.42     88.97 o 
  14  10   0      280.31      298.54     62.84 o 
  16  10   0       41.49       84.20     62.69 o 
  18  10   0        2.86      -99.40    128.91 o 
   1  11   0     2689.67     2577.84     78.94 o 
   3  11   0     1155.15     1068.42     60.58 o 
   5  11   0     1658.99     1790.48     95.02 o 
   7  11   0      801.94      864.45     68.66 o 
   9  11   0     1072.24     1238.44     82.48 o 
  11  11   0      780.15      819.70     95.35 o 
  13  11   0     1314.71     1369.90    136.92 o 
  15  11   0      199.04       47.79     66.12 o 
  17  11   0      461.14      230.60    173.88 o 
   0  12   0     2543.85     2438.95    129.08 o 
   2  12   0       27.37       22.25     32.83 o 
   4  12   0        3.00       29.26     29.27 o 
   6  12   0       47.54       -7.21     35.05 o 
   8  12   0       75.50       77.31     41.37 o 
  10  12   0      477.72      468.09    107.57 o 
  12  12   0        0.59      106.15     61.29 o 
  14  12   0       10.80       18.50     71.55 o 
  16  12   0       31.07      146.03     91.47 o 
   1  13   0     1120.58     1161.51     73.25 o 
   3  13   0      904.06     1140.80     92.75 o 
   5  13   0     1003.64     1108.67     83.22 o 
   7  13   0     1234.12     1273.96     88.03 o 
   9  13   0      681.15      718.01     89.57 o 
  11  13   0      583.54      544.39    106.86 o 
  13  13   0      262.35      252.07     80.48 o 
  15  13   0       20.10      -31.90     75.05 o 
   0  14   0       18.88      -42.54     42.54 o 
   2  14   0       53.81       61.86     37.48 o 
   4  14   0      189.53      251.16     49.60 o 
   6  14   0       76.69      115.83     47.60 o 
   8  14   0      202.86      193.53     63.14 o 
  10  14   0        0.35       51.57     99.57 o 
  12  14   0       41.66       21.13     75.96 o 
  14  14   0        4.74      141.77    105.38 o 
   1  15   0      308.69      377.72     56.80 o 
   3  15   0      370.23      504.75    118.99 o 
   5  15   0     1487.43     1517.93    116.71 o 
   7  15   0     1056.85     1204.89    112.27 o 
   9  15   0      103.31       52.10     82.59 o 
  11  15   0       70.52       61.45    129.91 o 
   0  16   0       79.85      134.08     74.18 o 
   2  16   0        0.79       87.19     58.08 o 
   4  16   0      194.47      124.66    131.70 o 
   6  16   0        3.52      108.27     70.28 o 
   8  16   0      130.97      132.04     85.34 o 
  10  16   0        2.86      -10.33     68.30 o 
   1  17   0      655.00      682.41    127.22 o 
   3  17   0       70.30       72.58     92.52 o 
   5  17   0      239.32      156.72     86.70 o 
   7  17   0      160.28       58.27     75.09 o 
   9  17   0      249.34      331.84    117.84 o 
   0  18   0       68.39      276.07    128.21 o 
   2  18   0      138.84      126.52    145.36 o 
   4  18   0       51.13       25.82     91.82 o 
   1  19   0       33.51      -36.49     96.81 o 
 -21   1   1      769.57      850.77    128.61 o 
 -19   1   1      544.10      601.87    103.49 o 
 -17   1   1     1380.53     1484.46    225.34 o 
 -15   1   1     8719.73     9013.13    182.63 o 
 -13   1   1     8233.47     8078.65    128.50 o 
 -11   1   1     7395.13     7289.88    112.61 o 
  -9   1   1     7218.69     7051.61    102.04 o 
  -7   1   1      167.35       92.51     22.60 o 
  -5   1   1      679.96      634.30     26.52 o 
  -3   1   1    24564.05    25050.74    244.54 o 
  -1   1   1    44621.85    46380.46    477.92 o 
   1   1   1    10771.05    11158.34    121.11 o 
   3   1   1     5340.56     5765.98     93.80 o 
   5   1   1     5411.94     5120.89    100.69 o 
   7   1   1     8367.61     8541.50    110.95 o 
   9   1   1     1079.27      959.81     38.45 o 
  11   1   1     5745.29     5974.22    119.36 o 
  13   1   1     1479.39     1570.71     83.70 o 
  15   1   1     4824.21     4830.16    236.86 o 
  17   1   1      657.62      626.56     83.43 o 
  19   1   1      784.22      955.56    129.42 o 
 -22   2   1      190.18      286.04    125.22 o 
 -20   2   1       96.81       80.50     72.84 o 
 -18   2   1     1114.37      953.51     96.47 o 
 -16   2   1       20.17       42.35     38.67 o 
 -14   2   1      265.46      212.68     71.36 o 
 -12   2   1     1163.91     1257.86     49.57 o 
 -10   2   1      147.21      189.29     25.74 o 
  -8   2   1     1842.45     1957.58     47.69 o 
  -6   2   1     2177.49     2331.67     45.72 o 
  -4   2   1    45123.59    45275.59    393.88 o 
  -2   2   1      233.04      230.91     12.06 o 
   0   2   1      960.21      913.70     21.13 o 
   2   2   1      452.85      394.21     21.17 o 
   4   2   1     2414.57     2368.74     52.20 o 
   6   2   1      105.20       91.94     14.44 o 
   8   2   1      863.44     1133.85     37.91 o 
  10   2   1     1542.29     1551.17     61.76 o 
  12   2   1       63.40       60.76     27.57 o 
  14   2   1      620.78      582.86     71.86 o 
  16   2   1        1.97       42.04     48.08 o 
  18   2   1       11.12      -30.20     51.09 o 
  20   2   1        2.94      -26.81     59.14 o 
 -21   3   1      970.29      767.35    132.45 o 
 -19   3   1      795.59      841.79     96.39 o 
 -17   3   1      502.46      388.75    128.61 o 
 -15   3   1      877.93      958.06     71.81 o 
 -13   3   1     2472.54     2593.83     79.16 o 
 -11   3   1     2939.15     2899.18     78.76 o 
  -9   3   1     3997.56     3747.83     70.12 o 
  -7   3   1     9305.78     8468.12    107.00 o 
  -5   3   1     3141.70     2767.49     55.80 o 
  -3   3   1   102423.65    97464.35    891.83 o 
  -1   3   1     1332.38     1178.44     27.82 o 
   1   3   1     7722.25     7943.45     93.59 o 
   3   3   1     7313.36     7008.36     84.68 o 
   5   3   1     6710.83     5948.39    104.80 o 
   7   3   1    24777.01    25539.13    256.27 o 
   9   3   1     4750.88     4805.68    107.95 o 
  11   3   1      928.11      991.80     76.84 o 
  13   3   1      970.63     1061.37     70.96 o 
  15   3   1     2051.68     2167.11    124.53 o 
  17   3   1      916.01      963.67    102.59 o 
  19   3   1      393.16      476.22    165.85 o 
 -22   4   1       61.68       21.54     96.41 o 
 -20   4   1       47.84      119.17     65.78 o 
 -18   4   1      845.63      806.30     94.10 o 
 -16   4   1       53.78       24.98     40.76 o 
 -14   4   1      217.59      206.96     43.98 o 
 -12   4   1      169.27      138.70     29.54 o 
 -10   4   1      914.27      972.06     40.34 o 
  -8   4   1     3358.07     3205.04     61.27 o 
  -6   4   1     5599.85     5337.70     90.06 o 
  -4   4   1    63485.06    59651.25    569.31 o 
  -2   4   1    38566.30    38037.55    347.32 o 
   0   4   1     1653.04     1714.68     36.80 o 
   2   4   1     1658.68     1673.70     42.85 o 
   4   4   1     2976.20     2766.21     58.59 o 
   6   4   1     3824.63     3678.21     62.59 o 
   8   4   1     1256.14     1273.10     52.66 o 
  10   4   1     3206.43     3202.32    129.09 o 
  12   4   1      372.34      337.28     48.88 o 
  14   4   1     1091.69     1130.70    138.04 o 
  16   4   1      240.49       73.39    100.46 o 
  18   4   1       88.53       29.25     58.08 o 
  20   4   1       35.52       82.59     77.03 o 
 -21   5   1     1013.25     1028.16    172.52 o 
 -19   5   1      288.73      445.89     83.78 o 
 -17   5   1      467.27      564.21     86.63 o 
 -15   5   1      886.34      860.05     72.17 o 
 -13   5   1     1830.47     1830.89     87.95 o 
 -11   5   1     2371.28     2465.54     73.89 o 
  -9   5   1     2720.99     2696.75     74.26 o 
  -7   5   1       16.10       22.50     18.62 o 
  -5   5   1    13034.30    12781.39    162.80 o 
  -3   5   1    28755.98    27118.71    257.99 o 
  -1   5   1     1500.06     1040.63     36.50 o 
   1   5   1     3347.89     2959.61     53.54 o 
   3   5   1     2907.90     2769.66     53.45 o 
   5   5   1     2547.90     2390.15     51.04 o 
   7   5   1     3823.04     3807.39     83.82 o 
   9   5   1    14761.62    14485.50    204.87 o 
  11   5   1      652.46      596.80     56.72 o 
  13   5   1      139.39      124.28     42.34 o 
  15   5   1      496.06      537.49     77.47 o 
  17   5   1      267.85      320.60     73.98 o 
  19   5   1      548.46      550.71     97.97 o 
 -20   6   1      114.47      140.09     96.88 o 
 -18   6   1       98.70      131.58     57.24 o 
 -16   6   1        3.60       40.39     40.58 o 
 -14   6   1     1083.24     1101.60     78.13 o 
 -12   6   1     2009.36     2152.79     90.62 o 
 -10   6   1     2207.86     2137.85     70.23 o 
  -8   6   1     1462.34     1604.58     57.36 o 
  -6   6   1      338.84      298.42     33.77 o 
  -4   6   1     2462.50     2296.36     66.82 o 
  -2   6   1     1391.68     1283.02     61.99 o 
   0   6   1     4362.54     3948.79     67.61 o 
   2   6   1     1040.53      942.81     38.88 o 
   4   6   1     4017.32     3817.74     73.84 o 
   6   6   1     1651.42     1496.86     53.80 o 
   8   6   1     3454.65     3462.47    102.41 o 
  10   6   1       91.08      100.64     38.29 o 
  12   6   1      729.21      706.86     95.32 o 
  14   6   1     1632.90     1448.72     91.73 o 
  16   6   1       37.62       92.45     56.02 o 
  18   6   1       43.63      110.07     68.48 o 
 -19   7   1      111.77      145.16     91.92 o 
 -17   7   1      934.61     1228.77     94.63 o 
 -15   7   1      681.85      720.47     72.02 o 
 -13   7   1     2157.99     2344.82    100.41 o 
 -11   7   1      866.01      957.88     92.47 o 
  -9   7   1      458.50      473.11     53.04 o 
  -7   7   1       17.56       15.30     20.91 o 
  -5   7   1     3498.11     3791.33     82.36 o 
  -3   7   1     6550.60     6593.96    117.27 o 
  -1   7   1     2166.19     2058.90     51.09 o 
   1   7   1     1863.88     1681.95     47.16 o 
   3   7   1     7782.96     7160.87    104.11 o 
   5   7   1     2692.87     2625.73     59.46 o 
   7   7   1     2154.92     2218.07     95.92 o 
   9   7   1     5909.68     5943.82    145.56 o 
  11   7   1     1549.13     1650.70     86.90 o 
  13   7   1      421.35      552.97     67.02 o 
  15   7   1      519.22      516.83     82.37 o 
  17   7   1      582.54      658.69     93.70 o 
  19   7   1      964.85     1240.56    198.70 o 
 -20   8   1      292.38      376.56    144.26 o 
 -18   8   1       67.43      -38.86     59.68 o 
 -16   8   1      502.12      812.94     80.90 o 
 -14   8   1     1485.92     1458.89    110.35 o 
 -12   8   1     2241.09     2161.78     97.84 o 
 -10   8   1     1003.47     1047.16     58.21 o 
  -8   8   1      511.62      581.27     44.17 o 
  -6   8   1      424.90      436.09     48.25 o 
  -4   8   1       35.88       12.83     15.56 o 
  -2   8   1    10130.43     9952.45    132.25 o 
   0   8   1     2949.28     2699.57     62.07 o 
   2   8   1     6377.19     6155.58     99.71 o 
   4   8   1     4505.25     4176.83     79.73 o 
   6   8   1     2368.41     2478.90     71.94 o 
   8   8   1     1016.91     1022.50     67.71 o 
  10   8   1      470.46      462.20     57.45 o 
  12   8   1     2435.51     2297.98    130.12 o 
  14   8   1      852.87      825.08     82.13 o 
  16   8   1      842.56      586.64     91.54 o 
  18   8   1       81.81       81.51     74.01 o 
 -19   9   1        3.13       50.55     68.01 o 
 -17   9   1      268.44      326.67     79.33 o 
 -15   9   1      119.99      103.83     59.45 o 
 -13   9   1     1385.24     1269.02    118.59 o 
 -11   9   1      494.00      579.41     62.18 o 
  -9   9   1      564.97      562.93     48.00 o 
  -7   9   1       72.95      120.85     33.59 o 
  -5   9   1        6.20      -20.25     21.06 o 
  -3   9   1     3272.36     3358.95     71.53 o 
  -1   9   1     1740.97     1687.34     54.07 o 
   1   9   1      795.63      797.57     40.65 o 
   3   9   1     1437.26     1272.69     53.16 o 
   5   9   1      319.92      267.76     34.52 o 
   7   9   1     2425.76     2537.34     97.45 o 
   9   9   1      553.62      485.44     57.21 o 
  11   9   1      462.90      440.00     77.85 o 
  13   9   1     1017.74      988.41     83.95 o 
  15   9   1      254.96      250.01     87.78 o 
  17   9   1      202.97      174.13     71.51 o 
 -18  10   1      101.19        7.98     67.28 o 
 -16  10   1      880.65      853.03    107.89 o 
 -14  10   1     1596.45     1651.46    123.99 o 
 -12  10   1      452.06      512.79    109.73 o 
 -10  10   1      741.10      939.20    155.26 o 
  -8  10   1      258.74      314.97     52.50 o 
  -6  10   1     2471.18     2597.51     80.19 o 
  -4  10   1      747.24      698.38     47.59 o 
  -2  10   1     4432.82     4345.75     87.21 o 
   0  10   1     2046.77     2063.30     61.84 o 
   2  10   1     4216.54     4020.60     85.82 o 
   4  10   1     4746.96     4825.25    125.48 o 
   6  10   1      648.82      672.06     61.80 o 
   8  10   1      362.16      391.05     57.24 o 
  10  10   1      165.92      125.63     48.57 o 
  12  10   1     1024.71      935.98     82.36 o 
  14  10   1      748.17      837.29     88.12 o 
  16  10   1      869.27      760.42     95.67 o 
  18  10   1      159.81       71.48    121.13 o 
 -17  11   1      217.05      302.73     75.84 o 
 -15  11   1       72.30      196.52     70.21 o 
 -13  11   1      277.20      287.70    100.47 o 
 -11  11   1       98.84      156.00     73.11 o 
  -9  11   1      921.30      924.32     71.96 o 
  -7  11   1        3.17       19.84     28.32 o 
  -5  11   1      334.14      332.36     41.95 o 
  -3  11   1      258.44      267.54     38.05 o 
  -1  11   1      870.54      860.08     71.76 o 
   1  11   1      372.89      422.04     38.46 o 
   3  11   1       12.87       52.27     28.75 o 
   5  11   1      396.47      390.24     53.58 o 
   7  11   1      221.39      212.88     48.41 o 
   9  11   1     1140.45     1258.93     86.63 o 
  11  11   1      460.72      373.59     61.73 o 
  13  11   1      165.58      169.25     60.10 o 
  15  11   1       14.76      -50.67     56.34 o 
  17  11   1        5.57      106.48    154.43 o 
 -16  12   1      104.60      143.63     77.67 o 
 -14  12   1      319.75      329.72     80.25 o 
 -12  12   1      944.19     1216.29    113.07 o 
 -10  12   1      927.71      915.52     95.33 o 
  -8  12   1      898.88      961.99    129.15 o 
  -6  12   1      820.80      861.71     78.43 o 
  -4  12   1     1417.70     1492.65    122.95 o 
  -2  12   1     4119.27     4233.03    107.25 o 
   0  12   1      366.37      391.63     53.37 o 
   2  12   1      999.02     1087.57     60.95 o 
   4  12   1     2075.92     2083.67     94.59 o 
   6  12   1      310.46      405.61     62.60 o 
   8  12   1      905.11      957.78     80.99 o 
  10  12   1     1471.88     1540.73    101.15 o 
  12  12   1      592.11      632.90     76.07 o 
  14  12   1      461.24      431.20     81.56 o 
  16  12   1       57.01       45.06    156.53 o 
 -15  13   1       25.89       47.99     86.32 o 
 -13  13   1        5.55      -28.11     66.76 o 
 -11  13   1       33.35       49.60     59.18 o 
  -9  13   1      294.34      310.26     70.86 o 
  -7  13   1       10.67       34.50     40.41 o 
  -5  13   1      214.34      143.00     78.66 o 
  -3  13   1      108.18      105.32     36.09 o 
  -1  13   1       10.90       -1.78     33.72 o 
   1  13   1      264.26      218.90     45.22 o 
   3  13   1       50.54       -0.17     35.59 o 
   5  13   1       10.32       48.48     40.60 o 
   7  13   1        0.18      -16.75     43.14 o 
   9  13   1      541.54      644.31     78.15 o 
  11  13   1        0.10       55.87     54.57 o 
  13  13   1        1.35      -14.08     72.20 o 
 -14  14   1       62.41      -25.83     60.84 o 
 -12  14   1       74.54       32.99     72.99 o 
 -10  14   1      285.46      442.13     84.54 o 
  -8  14   1     2321.62     2227.00    165.81 o 
  -6  14   1     1118.65     1279.60     99.70 o 
  -4  14   1     1641.62     1862.32    131.60 o 
  -2  14   1      482.85      526.46     75.14 o 
   0  14   1       11.64        8.99     35.69 o 
   2  14   1      410.65      395.21     62.73 o 
   4  14   1      888.60      848.61     76.33 o 
   6  14   1     2578.92     2875.35    152.82 o 
   8  14   1      280.55      371.97     68.35 o 
  10  14   1      603.01      684.07     82.56 o 
  12  14   1      162.90      131.60     85.34 o 
 -13  15   1        9.29       33.46     80.30 o 
 -11  15   1        0.42       24.33     64.20 o 
  -9  15   1       41.93       35.87     58.85 o 
  -7  15   1      332.52      252.72     94.35 o 
  -5  15   1      276.81      330.73     62.95 o 
  -3  15   1      113.80       46.39     59.20 o 
  -1  15   1        3.20       45.01     48.59 o 
   1  15   1       16.36       13.11     43.49 o 
   3  15   1        0.07       69.85     52.81 o 
   5  15   1       28.63       64.93     54.84 o 
   7  15   1       98.13      113.17     54.85 o 
   9  15   1        2.84       58.54     67.90 o 
  11  15   1       34.73       14.97     93.33 o 
 -10  16   1       82.56       55.15     70.59 o 
  -8  16   1      792.48      940.49    111.18 o 
  -6  16   1      447.05      251.52     84.98 o 
  -4  16   1      285.61      541.24    106.58 o 
  -2  16   1      273.25      257.47     63.59 o 
   0  16   1      312.14      402.02     73.17 o 
   2  16   1      540.82      689.81    111.84 o 
   4  16   1      201.37      264.52     86.54 o 
   6  16   1      564.23      747.45    172.68 o 
   8  16   1      164.16      189.66     74.40 o 
  10  16   1      261.31      191.30    123.48 o 
  -9  17   1        0.97        4.38    188.58 o 
  -7  17   1        0.37      103.23     79.21 o 
  -5  17   1      333.51      328.71    106.48 o 
  -3  17   1        3.65       42.64     57.17 o 
  -1  17   1       31.36       17.77     56.93 o 
   1  17   1        0.61       24.47     72.00 o 
   3  17   1       14.44       99.80     96.11 o 
   5  17   1       10.01       67.70    104.29 o 
  -6  18   1      152.53       97.45     82.31 o 
  -4  18   1       42.70      117.58     82.43 o 
  -2  18   1      184.22      103.74     69.76 o 
   0  18   1      362.64      442.96    172.98 o 
   2  18   1      392.12      503.68    150.35 o 
  -1  19   1       15.73      108.07    118.14 o 
 -22   0   2      723.09      530.00    152.34 o 
 -18   0   2       26.27      156.23    102.69 o 
 -16   0   2     2330.41     2483.83    112.54 o 
 -14   0   2    10787.87    10972.37    226.06 o 
 -12   0   2    15253.37    14341.82    253.87 o 
 -10   0   2     5416.21     5048.51    121.23 o 
  -8   0   2     3175.55     3042.42     83.51 o 
  -6   0   2     9609.53     9468.61    156.31 o 
  -4   0   2    11380.00    10421.52    178.35 o 
  -2   0   2      159.40      216.78     26.26 o 
   0   0   2    40119.24    44244.55    743.44 o 
   2   0   2    17732.16    17940.38    248.88 o 
   4   0   2    27782.24    31712.88    616.69 o 
   6   0   2    24131.52    27018.08    380.13 o 
   8   0   2      679.79      916.15     53.08 o 
  10   0   2     2908.28     2818.70    199.15 o 
  12   0   2     1475.24     1320.93    111.75 o 
  14   0   2      902.09     1263.14    121.74 o 
  16   0   2     1231.25     1122.49    125.17 o 
  18   0   2     1112.33      959.41    197.80 o 
 -23   1   2       22.30       28.67     65.94 o 
 -21   1   2      118.53      175.10    113.41 o 
 -19   1   2       15.52       69.76     60.33 o 
 -17   1   2      204.32      330.31     83.73 o 
 -15   1   2        1.96       13.00     25.57 o 
 -13   1   2     1287.15     1399.97     57.69 o 
 -11   1   2     1324.93     1422.21     48.76 o 
  -9   1   2      868.50      950.17     39.22 o 
  -7   1   2     2110.93     1923.37     51.75 o 
  -5   1   2     8839.03     8813.96    133.40 o 
  -3   1   2     4058.98     3892.42     61.29 o 
  -1   1   2    12296.49    13104.13    129.79 o 
   1   1   2     3148.44     3419.77     51.12 o 
   3   1   2       17.54       33.49     10.05 o 
   5   1   2     2617.49     3029.51     59.98 o 
   7   1   2     2526.57     2824.50     61.69 o 
   9   1   2       11.64      -32.18     32.18 o 
  11   1   2        0.28        1.84     31.89 o 
  13   1   2       27.31       91.30     36.34 o 
  15   1   2       21.12       42.98     38.70 o 
  17   1   2       43.65       55.76     50.83 o 
  19   1   2        0.35      127.30     80.46 o 
 -22   2   2      578.12      701.21    122.71 o 
 -20   2   2       90.49       46.79    114.31 o 
 -18   2   2     1961.72     2008.13    100.95 o 
 -16   2   2     4732.04     4810.40    134.99 o 
 -14   2   2     2653.72     2697.82     91.75 o 
 -12   2   2     2247.31     2218.32     61.87 o 
 -10   2   2       25.72        5.24     16.44 o 
  -8   2   2    22274.96    22333.62    228.18 o 
  -6   2   2    15570.81    15311.71    160.72 o 
  -4   2   2     4473.63     4189.77     61.30 o 
  -2   2   2      246.61      299.50     20.48 o 
   0   2   2     7837.09     8001.78     91.15 o 
   2   2   2    20347.99    20624.17    225.67 o 
   4   2   2    22697.86    23867.72    265.57 o 
   6   2   2     9604.32     9937.97    158.90 o 
   8   2   2      501.67      455.56     37.80 o 
  10   2   2     2179.59     2259.40     75.56 o 
  12   2   2     2262.90     2273.27     98.65 o 
  14   2   2      988.47      854.48    107.36 o 
  16   2   2     1731.75     1633.88    121.11 o 
  18   2   2      817.35      625.35    143.08 o 
 -21   3   2      387.94      432.23    105.33 o 
 -19   3   2      966.06     1003.08     99.04 o 
 -17   3   2      640.16      659.21     66.99 o 
 -15   3   2     1048.83     1140.35     76.15 o 
 -13   3   2      530.09      493.14     43.51 o 
 -11   3   2        7.16       -4.34     17.50 o 
  -9   3   2      262.78      439.23     28.28 o 
  -7   3   2     1026.61     1112.96     35.81 o 
  -5   3   2     3717.30     4015.65     61.66 o 
  -3   3   2     1067.39     1317.40     36.55 o 
  -1   3   2     2197.94     2264.69     41.11 o 
   1   3   2    16082.23    16246.82    164.67 o 
   3   3   2     9377.40     9604.36    131.48 o 
   5   3   2       37.31       20.51     23.40 o 
   7   3   2     2317.45     2698.30     73.16 o 
   9   3   2      206.51      209.05     32.23 o 
  11   3   2     1163.63     1193.36     63.16 o 
  13   3   2       26.86       13.69     50.47 o 
  15   3   2        4.03        2.82     46.83 o 
  17   3   2      169.43      119.51     64.39 o 
  19   3   2       95.22      150.94    137.68 o 
 -22   4   2      294.36      209.17    177.36 o 
 -20   4   2      175.82      125.21    123.63 o 
 -18   4   2     2480.33     2741.92    119.97 o 
 -16   4   2     1374.86     1436.11     87.06 o 
 -14   4   2      502.30      505.72     62.42 o 
 -12   4   2      940.12     1009.08     53.50 o 
 -10   4   2      519.32      431.69     36.11 o 
  -8   4   2     1543.70     1488.17     40.82 o 
  -6   4   2    33041.18    32493.91    338.46 o 
  -4   4   2    32476.29    32226.07    297.78 o 
  -2   4   2    13116.76    12775.58    147.36 o 
   0   4   2     3814.05     3442.12     61.23 o 
   2   4   2      570.94      814.36     35.43 o 
   4   4   2     1861.47     1762.05     52.72 o 
   6   4   2     5537.36     5485.87    104.40 o 
   8   4   2     7107.82     7077.79    130.10 o 
  10   4   2     2728.05     2633.01     82.27 o 
  12   4   2     3198.41     2843.80    130.31 o 
  14   4   2      602.40      560.98     76.97 o 
  16   4   2     1455.90     1379.02    124.15 o 
  18   4   2      212.91      148.20     72.98 o 
 -21   5   2       25.67      -79.17     87.62 o 
 -19   5   2     1254.19     1307.73    119.07 o 
 -17   5   2       12.44       40.72     46.54 o 
 -15   5   2      418.79      467.46     56.53 o 
 -13   5   2      226.48      184.88     43.50 o 
 -11   5   2     1132.25     1153.18     55.60 o 
  -9   5   2      490.17      457.58     35.90 o 
  -7   5   2     3598.94     3182.09     71.92 o 
  -5   5   2     8135.53     8545.72    160.41 o 
  -3   5   2      202.30      205.06     17.38 o 
  -1   5   2      651.25      715.13     28.46 o 
   1   5   2       35.43        2.50     14.78 o 
   3   5   2      500.50      500.98     28.50 o 
   5   5   2     3103.20     3183.03     76.33 o 
   7   5   2     5925.47     5883.04    114.97 o 
   9   5   2      333.30      258.59     35.49 o 
  11   5   2     1601.99     1464.91     81.58 o 
  13   5   2      104.29      157.48     56.06 o 
  15   5   2        6.33       37.92     52.53 o 
  17   5   2        5.08       25.85     62.31 o 
 -22   6   2        2.79      159.32    115.25 o 
 -20   6   2      310.07      448.19    119.72 o 
 -18   6   2      630.85      622.10     92.94 o 
 -16   6   2      731.59      722.07     81.28 o 
 -14   6   2     1327.07     1461.87     88.85 o 
 -12   6   2      314.65      348.04     40.65 o 
 -10   6   2     1246.04     1304.39    117.83 o 
  -8   6   2      527.47      739.69     41.84 o 
  -6   6   2    44925.96    43488.27    448.94 o 
  -4   6   2     7757.51     7427.60     99.35 o 
  -2   6   2      723.95      595.96     29.10 o 
   0   6   2     4329.12     3896.49     68.89 o 
   2   6   2       58.02       27.69     15.81 o 
   4   6   2     6169.78     5783.52     94.55 o 
   6   6   2      374.82      326.77     34.88 o 
   8   6   2     2223.07     2163.94     89.31 o 
  10   6   2     2145.23     2134.02     93.35 o 
  12   6   2     2983.38     3032.63    117.83 o 
  14   6   2      327.62      369.53     74.14 o 
  16   6   2      136.18      114.02     72.29 o 
  18   6   2      438.44      479.99    100.42 o 
 -21   7   2      303.59      -22.43    129.01 o 
 -19   7   2       20.27      -12.12     97.93 o 
 -17   7   2      311.71      351.97     77.06 o 
 -15   7   2      442.13      438.67     74.13 o 
 -13   7   2      319.63      380.60     66.71 o 
 -11   7   2      797.86      798.46     52.54 o 
  -9   7   2     1768.27     1773.17     64.65 o 
  -7   7   2    16185.95    15470.62    205.40 o 
  -5   7   2       58.12       53.72     15.95 o 
  -3   7   2      674.19      712.58     35.73 o 
  -1   7   2     4349.67     4347.19     76.89 o 
   1   7   2     6666.53     6130.44     95.88 o 
   3   7   2      580.75      528.40     31.86 o 
   5   7   2      126.73      133.55     28.40 o 
   7   7   2      972.59      949.83     64.33 o 
   9   7   2     1022.37     1120.94     73.29 o 
  11   7   2     4003.30     3693.74    125.41 o 
  13   7   2      999.83      895.71     80.09 o 
  15   7   2       28.05       92.96     70.65 o 
  17   7   2       18.35       81.69     65.84 o 
 -20   8   2       29.47       34.08     79.22 o 
 -18   8   2      285.11      274.00     81.90 o 
 -16   8   2      629.74      854.29     98.51 o 
 -14   8   2      209.69      215.24     58.48 o 
 -12   8   2     1675.45     1636.42     90.72 o 
 -10   8   2      293.51      305.87     37.88 o 
  -8   8   2      250.59      241.41     33.54 o 
  -6   8   2    10296.68     9915.28    154.24 o 
  -4   8   2      250.70      280.84     34.64 o 
  -2   8   2     2530.82     2274.86     57.50 o 
   0   8   2     1137.88     1092.52     43.34 o 
   2   8   2       41.76       55.52     19.69 o 
   4   8   2     3874.84     3779.58     90.66 o 
   6   8   2     7159.07     6916.24    154.71 o 
   8   8   2      970.98     1021.76     72.29 o 
  10   8   2      416.50      317.85     60.27 o 
  12   8   2       65.24       72.05     44.18 o 
  14   8   2      565.77      457.50     70.03 o 
  16   8   2      536.12      572.78    100.47 o 
 -19   9   2       61.75       14.72     78.24 o 
 -17   9   2      498.32      513.09     88.25 o 
 -15   9   2      775.28      792.38    196.92 o 
 -13   9   2      417.92      529.71     76.75 o 
 -11   9   2     1146.99     1032.78     73.37 o 
  -9   9   2     1741.63     1834.34    125.07 o 
  -7   9   2     2288.50     2357.61     90.09 o 
  -5   9   2      750.37      729.61     45.90 o 
  -3   9   2     3348.29     3095.59     69.86 o 
  -1   9   2     1854.66     1840.02     56.78 o 
   1   9   2     6338.93     6160.51    105.96 o 
   3   9   2     1615.26     1625.01     56.00 o 
   5   9   2     2381.37     2264.89     92.46 o 
   7   9   2      172.50      200.26     56.87 o 
   9   9   2       56.55       72.42     41.22 o 
  11   9   2     1345.89     1416.40     93.88 o 
  13   9   2      735.14      702.93     78.41 o 
  15   9   2     1193.41     1415.64    130.27 o 
  17   9   2      341.59      356.52    157.92 o 
 -18  10   2       11.97       89.65     74.55 o 
 -16  10   2      210.57      180.89     69.11 o 
 -14  10   2      495.68      524.27     82.31 o 
 -12  10   2     1370.10     1394.71    108.31 o 
 -10  10   2       55.84       34.04     38.52 o 
  -8  10   2      713.79      691.71     62.94 o 
  -6  10   2      418.61      507.75     53.27 o 
  -4  10   2       32.12       22.88     25.99 o 
  -2  10   2      201.20      206.39     28.83 o 
   0  10   2     1474.07     1341.24     53.47 o 
   2  10   2     1423.75     1519.21     67.01 o 
   4  10   2       35.75       41.84     35.66 o 
   6  10   2     4295.11     4417.78    211.08 o 
   8  10   2      438.79      446.67     57.77 o 
  10  10   2       79.54      111.79     49.72 o 
  12  10   2      484.94      492.05     69.25 o 
  14  10   2       47.52       96.59     68.23 o 
  16  10   2      103.75      142.60     76.14 o 
 -17  11   2      513.75      442.62     90.05 o 
 -15  11   2      738.31      598.94     96.11 o 
 -13  11   2      378.92      364.73     72.13 o 
 -11  11   2     1924.90     1871.31    213.27 o 
  -9  11   2      717.03      813.99     90.04 o 
  -7  11   2      606.73      517.75     57.21 o 
  -5  11   2     1814.67     1919.48     89.20 o 
  -3  11   2      459.67      510.61     45.91 o 
  -1  11   2     2786.47     2790.67     84.15 o 
   1  11   2     3439.78     3220.91     96.62 o 
   3  11   2     5449.93     5460.20    140.90 o 
   5  11   2      314.61      339.85     84.37 o 
   7  11   2      527.91      440.83     59.93 o 
   9  11   2     2451.29     2479.94    116.79 o 
  11  11   2     1018.92      987.96     90.07 o 
  13  11   2      702.67      804.06     90.62 o 
  15  11   2      276.44      134.65     72.25 o 
 -16  12   2       24.19        0.58     66.56 o 
 -14  12   2        0.89      -33.69     56.77 o 
 -12  12   2      702.65      659.39     91.00 o 
 -10  12   2       19.12      -15.83     60.72 o 
  -8  12   2       33.50      -25.76     42.81 o 
  -6  12   2       33.74       46.62     36.14 o 
  -4  12   2      307.81      311.87     51.31 o 
  -2  12   2      416.26      474.37     56.24 o 
   0  12   2        3.67      -14.12     31.12 o 
   2  12   2        2.44      -18.61     31.49 o 
   4  12   2       18.46       46.43     43.82 o 
   6  12   2     1259.80     1386.55    105.70 o 
   8  12   2      150.98      130.95     51.43 o 
  10  12   2       64.27       61.49     56.92 o 
  12  12   2        4.16      -24.58     70.67 o 
  14  12   2      157.03      126.22     80.91 o 
 -15  13   2       92.87      119.41     78.11 o 
 -13  13   2      131.94      152.53     68.98 o 
 -11  13   2      902.65      965.77    103.56 o 
  -9  13   2     1584.57     1489.78     95.77 o 
  -7  13   2      386.24      403.81     59.49 o 
  -5  13   2     1307.30     1485.67     89.67 o 
  -3  13   2      756.65      733.14     69.68 o 
  -1  13   2     1240.96     1364.21     95.20 o 
   1  13   2      463.24      488.77     87.67 o 
   3  13   2     1101.15     1132.81     80.61 o 
   5  13   2      582.93      638.81     71.43 o 
   7  13   2      554.39      557.26     71.93 o 
   9  13   2     2034.94     2268.32    122.88 o 
  11  13   2      346.66      412.13     76.38 o 
  13  13   2       99.15       67.20     76.18 o 
 -14  14   2       19.01        5.32     70.57 o 
 -12  14   2        8.77        0.31     59.52 o 
 -10  14   2        3.97        8.95     85.21 o 
  -8  14   2       65.42       48.14     48.41 o 
  -6  14   2       15.87      -22.72     44.44 o 
  -4  14   2       65.35      102.57     46.86 o 
  -2  14   2        2.29      -23.33     42.39 o 
   0  14   2       61.43       47.66     59.95 o 
   2  14   2       23.12      121.83     90.83 o 
   4  14   2       53.87       37.87     53.54 o 
   6  14   2        5.19       55.31     58.34 o 
   8  14   2        2.63       -1.72     50.11 o 
  10  14   2        6.26       20.42     60.98 o 
  12  14   2       69.08      -22.12     89.63 o 
 -13  15   2      169.38       87.95    114.33 o 
 -11  15   2        4.48      -23.70     62.83 o 
  -9  15   2     1058.93     1048.56    142.76 o 
  -7  15   2      835.73      849.35     83.47 o 
  -5  15   2     1175.31     1220.47    102.50 o 
  -3  15   2      148.21       77.90     62.99 o 
  -1  15   2      107.76      175.67     61.33 o 
   1  15   2      414.86      463.63    144.91 o 
   3  15   2      580.28      652.03    102.58 o 
   5  15   2      810.95      989.93    134.34 o 
   7  15   2      537.96      680.79     98.91 o 
   9  15   2      332.31      250.03     96.12 o 
  11  15   2      505.73      370.48    152.84 o 
 -12  16   2        0.70      127.52    202.99 o 
 -10  16   2       11.48       53.71     71.64 o 
  -8  16   2      168.68      245.67     77.30 o 
  -6  16   2      261.40      253.42     71.96 o 
  -4  16   2      116.18        9.27     54.76 o 
  -2  16   2        2.91      -48.49     69.50 o 
   0  16   2       74.11      218.48     99.15 o 
   2  16   2      104.53       64.82    112.21 o 
   4  16   2       23.59      102.94     78.43 o 
   6  16   2        8.56       74.84     71.97 o 
   8  16   2        1.23       19.56     99.38 o 
  -9  17   2      138.36      243.65     80.48 o 
  -7  17   2       74.61      104.03     98.07 o 
  -5  17   2       95.26      149.13     70.35 o 
  -3  17   2      102.46      275.62     92.04 o 
  -1  17   2     1315.30     1306.35    141.56 o 
   1  17   2      225.44      464.82    104.00 o 
   3  17   2       49.15       80.08     78.85 o 
   5  17   2      306.68      222.33    126.82 o 
  -6  18   2       32.47      118.66     90.33 o 
  -4  18   2        6.65        2.21     77.63 o 
  -2  18   2       29.70       34.53     75.33 o 
   0  18   2      134.99      160.56    110.62 o 
   2  18   2      459.43      318.74    148.55 o 
   4  18   2       61.87      145.56    110.07 o 
 -21   1   3      459.26      440.69    102.19 o 
 -19   1   3     1100.11     1214.36    223.92 o 
 -17   1   3      924.13      931.85     63.71 o 
 -15   1   3     1901.63     1830.11     67.74 o 
 -13   1   3      654.06      603.99     40.25 o 
 -11   1   3     6255.46     6062.60    100.55 o 
  -9   1   3    19260.35    19272.73    207.79 o 
  -7   1   3     2744.86     2380.75     58.26 o 
  -5   1   3     1354.88     1287.26     33.08 o 
  -3   1   3    23163.17    22453.63    214.51 o 
  -1   1   3     8976.52     8822.30    135.66 o 
   1   1   3    12767.36    14281.34    153.77 o 
   3   1   3    21704.61    23990.25    315.45 o 
   5   1   3      559.18      583.23     28.03 o 
   7   1   3     4479.05     4551.33     96.78 o 
   9   1   3     1126.04     1420.44     78.20 o 
  11   1   3      846.84      901.50     71.89 o 
  13   1   3     3932.10     3772.19    133.17 o 
  15   1   3     1921.75     1797.63    107.92 o 
  17   1   3      509.65      673.57    100.43 o 
 -22   2   3       19.81      173.58    153.24 o 
 -20   2   3        0.50     -101.39    101.39 o 
 -18   2   3       65.88      -34.55     39.69 o 
 -16   2   3      162.68      143.33     42.02 o 
 -14   2   3      198.68      195.66     35.54 o 
 -12   2   3     3240.03     3295.95     77.28 o 
 -10   2   3     3183.77     3810.53     74.90 o 
  -8   2   3      351.69      332.50     24.53 o 
  -6   2   3      958.36      961.30     34.15 o 
  -4   2   3      597.73      618.03     30.39 o 
  -2   2   3     6645.34     6464.27     92.89 o 
   0   2   3     2115.47     2105.56     48.12 o 
   2   2   3     7880.57     9073.68    123.99 o 
   4   2   3     2068.22     2473.99     72.38 o 
   6   2   3        1.21      -19.77     19.77 o 
   8   2   3       79.42      109.23     30.60 o 
  10   2   3      277.18      263.05     46.82 o 
  12   2   3       18.78       31.40     37.57 o 
  14   2   3       29.38       69.87     56.10 o 
  16   2   3      580.25      308.13     75.35 o 
  18   2   3       82.42      351.34    144.66 o 
 -23   3   3       40.24       51.74    184.44 o 
 -21   3   3      454.21      647.05    167.79 o 
 -19   3   3     1504.48     1614.51    212.52 o 
 -17   3   3     2630.61     2890.95    115.76 o 
 -15   3   3     1315.28     1538.21     70.06 o 
 -13   3   3      220.65      233.10     35.00 o 
 -11   3   3     1009.64     1025.93     43.25 o 
  -9   3   3     6302.94     6644.13     99.09 o 
  -7   3   3    19159.10    18578.43    194.57 o 
  -5   3   3     5882.24     5649.73    134.18 o 
  -3   3   3     7615.56     7663.31    121.45 o 
  -1   3   3       24.92       37.18     13.47 o 
   1   3   3    11724.98    11934.68    136.80 o 
   3   3   3    16316.89    16809.87    209.42 o 
   5   3   3      787.36      600.25     46.30 o 
   7   3   3     4704.17     4662.02    171.07 o 
   9   3   3     2563.03     2715.04     84.46 o 
  11   3   3      746.61      667.64     73.97 o 
  13   3   3      975.49     1064.65     98.11 o 
  15   3   3     2799.55     2789.35    153.09 o 
  17   3   3      295.68      199.06     75.11 o 
 -22   4   3        9.94      -84.54    151.34 o 
 -20   4   3      864.82      877.98    150.45 o 
 -18   4   3      741.33      803.65    104.91 o 
 -16   4   3       62.95       77.55     42.01 o 
 -14   4   3        7.11      -22.84     25.87 o 
 -12   4   3       39.69       40.50     25.17 o 
 -10   4   3       31.45       57.40     21.61 o 
  -8   4   3     4378.20     3961.12     69.97 o 
  -6   4   3      697.81      690.45     26.08 o 
  -4   4   3     8485.72     8266.84    120.02 o 
  -2   4   3     7882.45     7795.62     99.38 o 
   0   4   3      107.10      131.45     17.70 o 
   2   4   3      114.49      114.62     17.91 o 
   4   4   3       28.93       -5.14     17.46 o 
   6   4   3     3265.22     3216.93     84.16 o 
   8   4   3      572.58      645.08     48.56 o 
  10   4   3       25.65       90.92     39.30 o 
  12   4   3      403.05      280.45     60.37 o 
  14   4   3       57.99      118.02     87.69 o 
  16   4   3      561.70      419.17     83.64 o 
  18   4   3      319.37      136.89    119.04 o 
 -21   5   3      275.72      327.88    185.32 o 
 -19   5   3     1289.06     1597.09    124.35 o 
 -17   5   3      391.39      543.27     81.43 o 
 -15   5   3     1992.86     1883.60     91.63 o 
 -13   5   3     1033.28     1068.12     58.19 o 
 -11   5   3     2728.66     2775.03     78.63 o 
  -9   5   3     3672.96     3903.63    118.06 o 
  -7   5   3     1085.22     1036.06     45.66 o 
  -5   5   3     2868.79     3015.77     64.83 o 
  -3   5   3    10637.25     9917.53    120.39 o 
  -1   5   3      400.57      297.94     26.74 o 
   1   5   3     5889.46     5580.43    108.59 o 
   3   5   3     2605.41     2504.84     67.47 o 
   5   5   3     1399.33     1368.04     57.63 o 
   7   5   3     3626.81     3541.11     92.43 o 
   9   5   3     3756.59     3596.83     99.85 o 
  11   5   3     1603.16     1513.26    107.23 o 
  13   5   3      477.35      544.47     79.03 o 
  15   5   3      618.17      792.14    104.39 o 
  17   5   3       10.30       58.20     60.08 o 
 -22   6   3      581.79      619.85    148.48 o 
 -20   6   3      341.55      265.37     82.76 o 
 -18   6   3      152.54      124.55     65.13 o 
 -16   6   3       34.89       -5.27     51.62 o 
 -14   6   3      524.23      484.16     57.06 o 
 -12   6   3      384.19      374.79     49.57 o 
 -10   6   3     1443.25     1411.89     70.98 o 
  -8   6   3     3738.58     3984.60     85.28 o 
  -6   6   3     1225.34     1091.43     45.68 o 
  -4   6   3     2010.72     1937.03     46.34 o 
  -2   6   3    10141.32     9708.30    124.94 o 
   0   6   3     3817.67     3682.32     91.84 o 
   2   6   3     2245.09     2532.49     58.60 o 
   4   6   3     1162.39     1117.62     60.58 o 
   6   6   3      395.09      449.52     43.04 o 
   8   6   3     3907.03     3688.77    100.75 o 
  10   6   3     1585.14     1652.93     97.75 o 
  12   6   3      913.62     1126.25    100.85 o 
  14   6   3       48.56      164.72     68.63 o 
  16   6   3        8.53        8.22    103.08 o 
 -21   7   3      285.35      317.56    128.49 o 
 -19   7   3      389.20      528.46     89.58 o 
 -17   7   3      399.68      374.71     75.40 o 
 -15   7   3     2082.95     2150.61    156.86 o 
 -13   7   3       95.07      124.14     43.07 o 
 -11   7   3      725.13      749.53     80.69 o 
  -9   7   3     3438.60     3579.46    122.71 o 
  -7   7   3     3546.48     3359.36     97.77 o 
  -5   7   3     1832.03     1747.63     46.98 o 
  -3   7   3      230.69      176.82     30.24 o 
  -1   7   3     1074.16      999.88     40.21 o 
   1   7   3       90.54       31.99     18.44 o 
   3   7   3     4742.19     4645.39    101.24 o 
   5   7   3     5606.29     5626.62    117.83 o 
   7   7   3      803.74      870.69     65.32 o 
   9   7   3     2073.57     2039.60    174.32 o 
  11   7   3       88.12      113.99     55.17 o 
  13   7   3      479.49      479.85     84.20 o 
  15   7   3      242.30      415.91     89.86 o 
 -20   8   3       51.40       73.07     87.51 o 
 -18   8   3      248.99      210.52     74.90 o 
 -16   8   3       24.64      -26.23     52.47 o 
 -14   8   3     2473.33     2579.90    127.02 o 
 -12   8   3      727.31      726.75     67.18 o 
 -10   8   3     4047.21     4169.35    121.95 o 
  -8   8   3     3342.40     3400.72    105.15 o 
  -6   8   3       36.26        9.60     27.09 o 
  -4   8   3     1116.52     1091.51     42.96 o 
  -2   8   3      609.51      595.15     38.09 o 
   0   8   3     6934.32     6649.05    128.47 o 
   2   8   3      511.39      517.39     41.70 o 
   4   8   3     3238.79     3320.42     89.41 o 
   6   8   3     1522.90     1444.06     74.80 o 
   8   8   3     2248.91     2271.43    102.08 o 
  10   8   3      333.31      330.14     56.37 o 
  12   8   3      220.04      253.27     77.98 o 
  14   8   3      178.53      105.79     64.80 o 
  16   8   3      240.07       41.37     87.49 o 
 -21   9   3      206.35      283.74    196.11 o 
 -19   9   3       29.73      -16.47     79.10 o 
 -17   9   3      166.00      132.10     68.19 o 
 -15   9   3     1008.65      803.19     96.04 o 
 -13   9   3      249.74      322.26     55.50 o 
 -11   9   3      428.29      303.11     53.62 o 
  -9   9   3     3721.78     3539.12    230.48 o 
  -7   9   3     1722.58     1762.17     84.26 o 
  -5   9   3      337.03      407.06     49.49 o 
  -3   9   3      265.83      275.25     34.81 o 
  -1   9   3      448.77      494.03     36.51 o 
   1   9   3      906.90     1008.69     47.87 o 
   3   9   3     1596.74     1583.47     82.32 o 
   5   9   3     1870.57     1750.59    115.27 o 
   7   9   3        6.25       27.74     36.75 o 
   9   9   3      218.93      214.80     53.21 o 
  11   9   3      308.63      254.81     74.33 o 
  13   9   3      605.41      585.51     96.04 o 
  15   9   3       30.11      201.95     77.34 o 
 -18  10   3      362.23      362.37     93.36 o 
 -16  10   3      135.98       92.52     61.61 o 
 -14  10   3     1120.07     1038.92    106.80 o 
 -12  10   3     1799.94     1615.63    163.93 o 
 -10  10   3     5653.78     5492.16    150.68 o 
  -8  10   3       65.88      129.00     42.26 o 
  -6  10   3       10.35        3.15     32.42 o 
  -4  10   3     1020.85      964.60     68.32 o 
  -2  10   3      645.65      750.21     69.45 o 
   0  10   3     3854.01     3948.45    105.77 o 
   2  10   3     2584.30     2660.73     84.53 o 
   4  10   3     3811.86     3813.35    119.36 o 
   6  10   3      954.79      940.39     77.56 o 
   8  10   3     1402.42     1476.65    158.58 o 
  10  10   3       31.09       94.19     56.40 o 
  12  10   3       17.74        9.20     50.79 o 
  14  10   3      876.91      667.04    106.87 o 
 -19  11   3        6.90     -101.19    142.47 o 
 -17  11   3       14.52       42.57    110.56 o 
 -15  11   3       89.41        8.42     62.42 o 
 -13  11   3      269.40      231.11     65.65 o 
 -11  11   3      386.48      285.93     58.47 o 
  -9  11   3     1533.74     1479.97     92.01 o 
  -7  11   3       51.02       37.88     39.06 o 
  -5  11   3      263.82      381.75     72.15 o 
  -3  11   3      730.82      887.35     69.60 o 
  -1  11   3      517.20      623.04     58.77 o 
   1  11   3      379.78      393.66     53.12 o 
   3  11   3      323.94      386.00     53.06 o 
   5  11   3       38.54       35.59     45.65 o 
   7  11   3      101.75       62.14     43.81 o 
   9  11   3        1.34      -33.44     43.64 o 
  11  11   3      125.58      198.67     61.44 o 
  13  11   3      953.24      885.17    102.89 o 
 -16  12   3      449.99      377.95     94.02 o 
 -14  12   3       73.82      224.99     72.49 o 
 -12  12   3     1772.09     1526.84    137.32 o 
 -10  12   3     1641.69     1723.12    122.98 o 
  -8  12   3       30.60       20.89     38.94 o 
  -6  12   3     1237.44     1363.72     98.10 o 
  -4  12   3     1192.36     1197.59     81.59 o 
  -2  12   3     2444.87     2628.31    114.60 o 
   0  12   3     1697.84     1592.59    117.24 o 
   2  12   3     1542.01     1779.19    108.85 o 
   4  12   3       86.43       49.25     50.31 o 
   6  12   3      108.65      168.56     62.53 o 
   8  12   3     2569.56     2797.95    228.55 o 
  10  12   3     1006.34      996.05     96.84 o 
  12  12   3        8.54       74.73     69.09 o 
 -15  13   3        3.83       77.35     78.76 o 
 -13  13   3       70.69       19.31     95.60 o 
 -11  13   3        4.83      -13.67     54.03 o 
  -9  13   3       66.72      174.67     53.02 o 
  -7  13   3       72.43      100.40     50.77 o 
  -5  13   3      432.57      479.49     62.99 o 
  -3  13   3      169.48      134.81     47.03 o 
  -1  13   3       31.27       43.76     59.09 o 
   1  13   3       10.80      -31.83    135.74 o 
   3  13   3     1328.83     1491.72    110.10 o 
   5  13   3       13.11      -40.54     54.44 o 
   7  13   3      231.77      117.64     64.24 o 
   9  13   3        7.05      -13.91     64.32 o 
  11  13   3      193.13       20.96     98.32 o 
 -14  14   3        3.82       -6.80     86.80 o 
 -12  14   3      158.97      137.30    132.96 o 
 -10  14   3      126.86      184.93     58.58 o 
  -8  14   3      872.79      991.74     86.37 o 
  -6  14   3     1113.76     1338.14     95.13 o 
  -4  14   3     2411.47     2667.81    122.96 o 
  -2  14   3     1094.99     1123.44    114.87 o 
   0  14   3        9.23      151.33     71.98 o 
   2  14   3     1355.37     1385.64    251.34 o 
   4  14   3      157.78       46.42     58.64 o 
   6  14   3     1233.87     1543.91    173.16 o 
   8  14   3      705.57      684.64    105.50 o 
  10  14   3      733.20      921.13    128.51 o 
 -13  15   3        7.20      -38.52     91.87 o 
 -11  15   3        6.43       17.91     61.65 o 
  -9  15   3        3.56       -2.90     51.96 o 
  -7  15   3       10.10       35.81     51.50 o 
  -5  15   3       40.67       53.44     53.12 o 
  -3  15   3        7.42      -13.07     53.66 o 
  -1  15   3      986.43      901.61    121.98 o 
   1  15   3      258.29      102.00    178.76 o 
   3  15   3      196.11      282.14    125.27 o 
   5  15   3      312.05      433.05    110.52 o 
   7  15   3        9.09       -3.12     72.99 o 
   9  15   3        0.09      116.79    102.56 o 
 -12  16   3      201.41      390.82    219.44 o 
 -10  16   3       78.54      173.11     78.88 o 
  -8  16   3      334.16      348.56     67.65 o 
  -6  16   3      197.70      231.86    154.55 o 
  -4  16   3      393.74      361.96    102.49 o 
  -2  16   3     1751.54     1732.60    160.77 o 
   0  16   3       34.50       14.93     80.46 o 
   2  16   3      175.35      265.50    127.22 o 
   4  16   3       24.03      104.75     77.70 o 
   6  16   3      734.82      720.88    136.62 o 
   8  16   3      213.01      290.62    217.14 o 
  -9  17   3       37.86       30.04    125.12 o 
  -7  17   3        2.55      130.07     69.46 o 
  -5  17   3       17.59       73.88     70.22 o 
  -3  17   3        6.43       39.44     89.82 o 
  -1  17   3      672.50      790.61    140.02 o 
   1  17   3        5.05      169.11     81.50 o 
   3  17   3       22.68      -99.90     99.90 o 
   5  17   3       54.59      -93.42     93.42 o 
  -6  18   3       25.03      145.01     93.33 o 
  -4  18   3        2.38      -87.11     87.11 o 
  -2  18   3      478.07      297.60    124.92 o 
   0  18   3      276.36      477.36    171.78 o 
 -22   0   4      566.96      518.24    161.31 o 
 -20   0   4      122.83       58.23     97.21 o 
 -18   0   4      127.65       96.51     73.78 o 
 -16   0   4      685.91      771.52     80.80 o 
 -14   0   4     2462.23     2424.55    102.05 o 
 -12   0   4    16618.36    17437.65    329.10 o 
 -10   0   4     8067.52     8447.53    171.08 o 
  -8   0   4     4578.28     4604.88    109.44 o 
  -6   0   4     8082.84     8060.90    148.12 o 
  -4   0   4     1576.98     2013.56     64.39 o 
  -2   0   4    17213.78    17909.68    265.03 o 
   0   0   4     5475.98     5427.89    118.26 o 
   2   0   4     6604.82     7113.75    144.65 o 
   4   0   4     8562.33     9089.94    174.70 o 
   6   0   4     5414.78     5590.97    191.90 o 
   8   0   4     2494.41     2615.22    146.73 o 
  10   0   4      329.79      471.02     85.66 o 
  12   0   4     7166.16     6407.50    253.65 o 
  14   0   4      335.63      362.00     98.19 o 
  16   0   4      118.55      112.31     90.64 o 
 -23   1   4       37.97      306.87    154.53 o 
 -21   1   4        0.23      -68.11     90.13 o 
 -19   1   4      411.40      440.06     64.31 o 
 -17   1   4       72.46       90.35     38.86 o 
 -15   1   4       98.20      106.62     34.28 o 
 -13   1   4     3514.41     3656.90     92.15 o 
 -11   1   4      927.59     1028.00     74.84 o 
  -9   1   4      653.80      703.50     34.22 o 
  -7   1   4      276.69      252.40     21.83 o 
  -5   1   4     1498.06     1525.52     38.79 o 
  -3   1   4       10.17      -11.18     12.37 o 
  -1   1   4     1558.47     1812.03     44.64 o 
   1   1   4      130.09      112.81     18.60 o 
   3   1   4      936.81      950.64     37.02 o 
   5   1   4      893.66      811.70     45.49 o 
   7   1   4       19.30       30.82     29.87 o 
   9   1   4      306.16      292.13     50.34 o 
  11   1   4       25.83       64.64     40.81 o 
  13   1   4       66.75       46.31     45.79 o 
  15   1   4        9.96       16.62     64.13 o 
  17   1   4       26.60      125.22    109.97 o 
 -24   2   4      144.31       68.89    188.63 o 
 -22   2   4      581.31      806.47    176.87 o 
 -20   2   4      555.23      814.21    116.72 o 
 -18   2   4     1805.64     1909.77    120.64 o 
 -16   2   4      504.59      576.80     52.57 o 
 -14   2   4      303.94      279.62     39.33 o 
 -12   2   4     7708.21     8012.74    124.21 o 
 -10   2   4     5090.17     4767.43     85.95 o 
  -8   2   4     9253.78     9101.86    118.58 o 
  -6   2   4    15069.28    14286.23    177.37 o 
  -4   2   4      218.60      336.28     20.37 o 
  -2   2   4     1308.80     1173.70     38.87 o 
   0   2   4    15255.59    16058.79    178.17 o 
   2   2   4     5541.14     5721.59    125.47 o 
   4   2   4     8203.65     8524.71    152.29 o 
   6   2   4     2783.22     2813.81     95.86 o 
   8   2   4     1243.41     1346.01     79.24 o 
  10   2   4     1656.23     1721.39     94.95 o 
  12   2   4     3335.78     3205.24    162.84 o 
  14   2   4      510.13      667.29     93.93 o 
  16   2   4      394.73      424.30    133.31 o 
 -23   3   4        4.67      127.32    172.08 o 
 -21   3   4        3.59      -71.87     71.87 o 
 -19   3   4        2.92      -16.42     50.05 o 
 -17   3   4      221.14      234.33     49.94 o 
 -15   3   4       87.42      218.02     45.74 o 
 -13   3   4      902.87      922.85     63.33 o 
 -11   3   4     1098.74     1209.06     55.14 o 
  -9   3   4     2206.80     2181.07     70.02 o 
  -7   3   4     2741.84     2782.82     67.76 o 
  -5   3   4       48.84       55.87     18.76 o 
  -3   3   4      188.20      185.90     18.08 o 
  -1   3   4     1558.18     1890.94     50.17 o 
   1   3   4      172.35      172.57     20.82 o 
   3   3   4     1701.63     1828.49     61.26 o 
   5   3   4      630.79      669.85     45.43 o 
   7   3   4     1900.80     1918.19     73.10 o 
   9   3   4     1342.91     1251.21     80.42 o 
  11   3   4        1.95       27.31     46.73 o 
  13   3   4       23.36       32.19     48.47 o 
  15   3   4       11.38       56.07     64.47 o 
 -22   4   4      511.94      794.11    138.18 o 
 -20   4   4      518.20      548.06     86.99 o 
 -18   4   4     2621.85     2684.44    148.98 o 
 -16   4   4       75.97       75.11     42.10 o 
 -14   4   4     2101.25     2158.92     93.20 o 
 -12   4   4     3422.21     3444.01    105.37 o 
 -10   4   4       47.47       21.67     23.07 o 
  -8   4   4     1363.09     1350.67     52.32 o 
  -6   4   4     9162.82     8304.33    129.22 o 
  -4   4   4    16571.97    15847.41    221.18 o 
  -2   4   4      333.94      237.93     21.26 o 
   0   4   4    10543.82    10972.87    138.49 o 
   2   4   4     1688.40     1581.99     68.12 o 
   4   4   4     3242.96     3139.48     99.71 o 
   6   4   4     2175.48     2407.49    102.75 o 
   8   4   4      316.60      273.75     55.82 o 
  10   4   4     2750.37     2786.55    132.45 o 
  12   4   4     1583.46     1643.47    172.14 o 
  14   4   4      789.26      817.98    100.33 o 
  16   4   4      185.56      101.19     99.30 o 
 -23   5   4      103.64       69.40    117.78 o 
 -21   5   4      276.46      198.04     78.88 o 
 -19   5   4       12.71       72.55     61.22 o 
 -17   5   4      689.29      698.13     73.25 o 
 -15   5   4     1574.11     1703.53     90.85 o 
 -13   5   4       12.04       -4.71     33.93 o 
 -11   5   4      211.10      199.85     37.32 o 
  -9   5   4       51.15       58.13     28.22 o 
  -7   5   4     4494.23     4269.78     89.23 o 
  -5   5   4     4048.78     3867.16     99.74 o 
  -3   5   4     8907.98     9270.21    134.04 o 
  -1   5   4      422.11      346.27     27.56 o 
   1   5   4     1664.18     2043.78     53.56 o 
   3   5   4     1877.62     1851.19     67.95 o 
   5   5   4     1074.94     1113.22     59.28 o 
   7   5   4      818.17      844.97     57.65 o 
   9   5   4      517.07      525.31     66.28 o 
  11   5   4      607.47      633.01    324.57 o 
  13   5   4      767.20      875.39    100.09 o 
  15   5   4      237.74      278.00     83.18 o 
 -22   6   4      161.93      241.21    105.14 o 
 -20   6   4      336.06      326.65     83.28 o 
 -18   6   4     1623.13     1624.83    192.58 o 
 -16   6   4      419.25      457.64     62.46 o 
 -14   6   4      576.08      664.84     96.59 o 
 -12   6   4      514.85      580.29     58.66 o 
 -10   6   4     1664.91     1561.14     77.09 o 
  -8   6   4     1445.66     1441.81     69.91 o 
  -6   6   4      806.44      834.86     63.75 o 
  -4   6   4     2777.80     2671.29    101.61 o 
  -2   6   4     4751.97     4692.96     81.95 o 
   0   6   4    16978.56    17518.89    201.65 o 
   2   6   4      264.56      236.61     31.15 o 
   4   6   4      212.09      168.81     37.19 o 
   6   6   4      307.47      265.61     39.93 o 
   8   6   4     1315.07     1129.42     67.13 o 
  10   6   4     3080.84     2813.12    141.37 o 
  12   6   4      258.81      121.07     85.58 o 
  14   6   4      231.21      186.54     99.05 o 
 -21   7   4      270.32      397.36    103.06 o 
 -19   7   4       40.59      159.66     70.90 o 
 -17   7   4      293.16      243.46     71.44 o 
 -15   7   4     2098.92     1965.12    101.38 o 
 -13   7   4      218.40      257.19     49.02 o 
 -11   7   4      930.56     1020.72     71.78 o 
  -9   7   4        8.23       16.54     29.92 o 
  -7   7   4     1121.55     1148.07     65.94 o 
  -5   7   4     1561.30     1455.16     57.07 o 
  -3   7   4     6802.95     6815.48    123.87 o 
  -1   7   4     4932.24     4900.22    103.27 o 
   1   7   4      913.79      911.17     50.77 o 
   3   7   4      976.60      990.35     56.28 o 
   5   7   4      544.56      580.18     56.77 o 
   7   7   4       74.76      137.64     43.25 o 
   9   7   4      285.04      327.41     57.75 o 
  11   7   4     2760.62     2736.88    149.12 o 
  13   7   4      193.14       83.13     68.84 o 
 -20   8   4      269.17      384.81     95.51 o 
 -18   8   4      120.43       65.41     64.20 o 
 -16   8   4      731.15      606.03     86.47 o 
 -14   8   4      112.35      138.45     46.56 o 
 -12   8   4      174.09      166.79     47.51 o 
 -10   8   4     1088.96     1142.00     74.47 o 
  -8   8   4      748.82      829.99     65.09 o 
  -6   8   4     2578.07     2495.84    161.60 o 
  -4   8   4      790.73      799.84     49.74 o 
  -2   8   4      775.49      845.10     50.19 o 
   0   8   4      985.46     1147.73     67.19 o 
   2   8   4      757.93      769.67     64.05 o 
   4   8   4     4220.09     4266.21    131.70 o 
   6   8   4      653.06      551.22    116.79 o 
   8   8   4      212.19      134.91     46.68 o 
  10   8   4     1416.85     1233.02    135.53 o 
  12   8   4      216.98      205.91     76.62 o 
  14   8   4       80.42      111.61     70.25 o 
 -19   9   4      322.21      435.41     95.71 o 
 -17   9   4       56.92      157.54     95.40 o 
 -15   9   4      893.87      764.22    101.26 o 
 -13   9   4     1382.63     1521.08     92.81 o 
 -11   9   4      873.30      768.02     92.76 o 
  -9   9   4      706.03      907.26    125.64 o 
  -7   9   4     1502.49     1456.79     81.72 o 
  -5   9   4     1499.32     1478.36     79.84 o 
  -3   9   4     1449.70     1521.32     66.50 o 
  -1   9   4       28.10       15.90     35.60 o 
   1   9   4     2703.55     2570.49     96.76 o 
   3   9   4     4495.31     4568.23    129.79 o 
   5   9   4     4900.54     4958.35    140.43 o 
   7   9   4      822.43      866.40     77.71 o 
   9   9   4      802.36      736.09     78.85 o 
  11   9   4      308.03      204.08     71.85 o 
  13   9   4      295.30      265.33     78.53 o 
 -18  10   4        3.88       31.99     69.33 o 
 -16  10   4       81.79        7.83     65.84 o 
 -14  10   4        6.34       21.90     44.40 o 
 -12  10   4      309.59      345.23     61.75 o 
 -10  10   4     1495.80     1578.25    133.08 o 
  -8  10   4     1164.34     1272.82    130.19 o 
  -6  10   4      116.82      160.10     46.29 o 
  -4  10   4      100.03       28.88     35.02 o 
  -2  10   4     2388.17     2369.48     94.73 o 
   0  10   4      395.92      365.90     55.49 o 
   2  10   4     1162.88     1200.23     78.88 o 
   4  10   4       67.64       58.80     52.20 o 
   6  10   4      525.59      604.65    105.46 o 
   8  10   4       11.94      -15.17     47.24 o 
  10  10   4     1183.44     1269.51    124.26 o 
  12  10   4      420.05      437.51     96.74 o 
 -17  11   4       89.68      -29.50     70.38 o 
 -15  11   4      320.80      345.56     83.77 o 
 -13  11   4     1060.03     1100.27    128.81 o 
 -11  11   4     2074.95     1939.24    121.41 o 
  -9  11   4      199.27      221.34     51.68 o 
  -7  11   4     1398.52     1439.18     87.40 o 
  -5  11   4     1785.59     1925.69    157.43 o 
  -3  11   4        9.33        1.32     46.66 o 
  -1  11   4     2413.14     2316.06    119.48 o 
   1  11   4     1920.38     2018.30     97.33 o 
   3  11   4      871.53      845.20     87.20 o 
   5  11   4     1535.93     1575.78    121.67 o 
   7  11   4     1070.99     1179.61    133.26 o 
   9  11   4      354.59      280.06     83.80 o 
  11  11   4        8.51       32.54     76.49 o 
 -16  12   4       44.63       98.49     74.92 o 
 -14  12   4      292.71      169.97     72.71 o 
 -12  12   4      430.10      351.44     64.75 o 
 -10  12   4      422.29      420.07     65.12 o 
  -8  12   4       90.91       71.21     48.03 o 
  -6  12   4      564.12      501.28     63.88 o 
  -4  12   4     1375.72     1209.91     85.70 o 
  -2  12   4      521.63      431.63     93.14 o 
   0  12   4        0.54      -43.50     43.50 o 
   2  12   4      296.75      191.06    151.30 o 
   4  12   4        7.56       14.74     50.17 o 
   6  12   4      130.99      107.88     62.69 o 
   8  12   4        3.33        9.00     64.90 o 
  10  12   4       11.78      -16.34     70.24 o 
  12  12   4      170.43       52.34    167.30 o 
 -15  13   4       89.35      -26.85     83.98 o 
 -13  13   4     1320.13     1240.94    121.84 o 
 -11  13   4       80.58      131.58     59.49 o 
  -9  13   4       25.01       34.33     46.09 o 
  -7  13   4      804.96      721.10     78.18 o 
  -5  13   4     5340.42     5220.77    225.45 o 
  -3  13   4      466.84      454.53     85.26 o 
  -1  13   4      244.77      308.20     85.90 o 
   1  13   4      496.67      485.63    146.96 o 
   3  13   4      129.16       72.18     53.40 o 
   5  13   4     1083.47     1288.83    118.15 o 
   7  13   4      448.59      616.88    128.95 o 
   9  13   4      532.26      433.89    105.67 o 
 -14  14   4      186.71      175.22    165.57 o 
 -12  14   4      180.60       90.14     56.12 o 
 -10  14   4       15.99       83.64     52.46 o 
  -8  14   4        0.06       32.84     46.49 o 
  -6  14   4      319.43      341.04     62.31 o 
  -4  14   4      813.32      841.65     83.69 o 
  -2  14   4       98.72      151.95     76.51 o 
   0  14   4      296.97      254.59     83.43 o 
   2  14   4       84.10       70.08     70.47 o 
   4  14   4      108.27      133.10    107.28 o 
   6  14   4        5.41      -19.50     90.06 o 
   8  14   4       52.75      125.62     78.12 o 
 -13  15   4      428.69      421.35    110.43 o 
 -11  15   4       24.93       87.65     61.08 o 
  -9  15   4      547.78      537.43     80.13 o 
  -7  15   4      383.81      287.53     67.01 o 
  -5  15   4     1063.66     1194.38    113.17 o 
  -3  15   4      788.94      880.34    126.90 o 
  -1  15   4      272.58      152.45     85.26 o 
   1  15   4      187.24      269.25     90.55 o 
   3  15   4        8.97       -8.18    100.50 o 
   5  15   4      596.67      481.94    126.32 o 
   7  15   4      379.03      484.81    119.18 o 
 -12  16   4       57.24      297.30    217.34 o 
 -10  16   4      139.68       65.32     88.26 o 
  -8  16   4        6.66       -1.68     63.73 o 
  -6  16   4      109.07       18.85     61.98 o 
  -4  16   4        4.89        3.04     79.55 o 
  -2  16   4      116.51       61.81     81.22 o 
   0  16   4      223.87      245.80     94.05 o 
   2  16   4       22.85      -36.19    102.59 o 
   4  16   4      278.20      597.70    147.65 o 
  -9  17   4       67.14      -51.58     79.16 o 
  -7  17   4       64.09       -5.25     99.34 o 
  -5  17   4      137.18      135.68     82.27 o 
  -3  17   4      236.43      234.28     98.82 o 
  -1  17   4      581.79      414.45    139.48 o 
   1  17   4        5.16       55.83     95.81 o 
 -21   1   5     1330.25     1392.09    163.26 o 
 -19   1   5       69.83      104.65     54.65 o 
 -17   1   5      623.03      766.47    107.31 o 
 -15   1   5     3824.45     4305.52    147.52 o 
 -13   1   5     2121.47     2127.63     67.74 o 
 -11   1   5     6137.48     6054.02    154.96 o 
  -9   1   5     5112.03     4929.75     85.49 o 
  -7   1   5     2801.02     2642.92     57.19 o 
  -5   1   5     2175.60     2634.16    109.98 o 
  -3   1   5     9130.48     9692.92    137.92 o 
  -1   1   5    10742.13    10847.45    139.44 o 
   1   1   5     9688.32    10118.30    137.19 o 
   3   1   5     8283.96     8616.28    145.15 o 
   5   1   5     1455.39     1765.89     86.07 o 
   7   1   5     1510.13     1593.06    109.70 o 
   9   1   5     1979.61     1959.58    144.67 o 
  11   1   5      480.95      580.54    112.27 o 
  13   1   5      334.42      281.79     66.90 o 
  15   1   5      222.19      450.74    149.85 o 
 -22   2   5       17.65      172.28    120.24 o 
 -20   2   5        7.52       26.37     57.83 o 
 -18   2   5       50.47       72.07     44.94 o 
 -16   2   5       22.01       16.98     40.50 o 
 -14   2   5      455.33      472.89     57.13 o 
 -12   2   5      409.30      412.65     41.61 o 
 -10   2   5     1206.67     1119.19     53.96 o 
  -8   2   5     1854.90     1851.96     61.95 o 
  -6   2   5     1201.36     1332.56     38.98 o 
  -4   2   5      132.96      167.21     29.52 o 
  -2   2   5       14.41       16.59     16.37 o 
   0   2   5      807.92      855.50     40.00 o 
   2   2   5       53.08       51.59     23.35 o 
   4   2   5      478.49      452.42     41.71 o 
   6   2   5       21.48       24.54     33.95 o 
   8   2   5     1800.74     1734.35    139.33 o 
  10   2   5        1.32        7.11     40.63 o 
  12   2   5       10.59      -12.93     43.23 o 
  14   2   5       18.45       19.72     73.95 o 
 -23   3   5       65.59      113.58    100.16 o 
 -21   3   5     1153.83     1117.92    219.29 o 
 -19   3   5     1617.41     1624.37    173.58 o 
 -17   3   5      369.18      346.89     54.80 o 
 -15   3   5     1263.06     1382.78     81.16 o 
 -13   3   5      363.26      422.13     54.58 o 
 -11   3   5     2629.59     2812.25     82.00 o 
  -9   3   5     6894.52     6602.18    121.56 o 
  -7   3   5     2571.88     2484.28     69.61 o 
  -5   3   5     6035.38     5658.37    106.02 o 
  -3   3   5     6969.07     6723.12    117.41 o 
  -1   3   5     2925.13     2923.47     65.04 o 
   1   3   5     4219.78     4518.03     98.10 o 
   3   3   5     1627.30     1690.62     65.89 o 
   5   3   5     2096.44     2126.94     92.40 o 
   7   3   5     2624.86     2801.14    110.78 o 
   9   3   5     2094.18     1945.06    127.54 o 
  11   3   5     1216.17     1249.90    134.03 o 
  13   3   5      359.46      297.95     77.31 o 
  15   3   5      601.74      436.08    150.25 o 
 -24   4   5        0.66      143.57    187.33 o 
 -22   4   5        6.18      -76.68     76.68 o 
 -20   4   5       72.57      115.16     54.91 o 
 -18   4   5     1291.38     1162.33     87.01 o 
 -16   4   5     1098.29     1121.89     81.45 o 
 -14   4   5       14.15       56.49     38.64 o 
 -12   4   5       80.00       53.73     32.50 o 
 -10   4   5      210.40      222.61     33.35 o 
  -8   4   5      339.60      380.88     38.13 o 
  -6   4   5     4676.92     4516.17     95.18 o 
  -4   4   5        3.70        9.37     19.56 o 
  -2   4   5      770.10      800.70     54.72 o 
   0   4   5      941.13      976.23     44.96 o 
   2   4   5     3354.96     3520.18    164.55 o 
   4   4   5      797.93      951.55     56.49 o 
   6   4   5      523.36      472.21     58.40 o 
   8   4   5     3489.59     3149.30    130.33 o 
  10   4   5      170.83      145.09     50.87 o 
  12   4   5      184.26       81.40     61.80 o 
  14   4   5      137.18      113.94     70.50 o 
 -23   5   5      313.83      212.14    132.20 o 
 -21   5   5      177.49      196.03     77.82 o 
 -19   5   5      639.36      499.42     70.60 o 
 -17   5   5       99.63      189.40     68.02 o 
 -15   5   5     1388.17     1344.30     84.79 o 
 -13   5   5     1568.49     1550.88     85.26 o 
 -11   5   5      968.88     1233.16     72.77 o 
  -9   5   5     2279.70     2324.44    125.25 o 
  -7   5   5     1780.05     1826.89    159.98 o 
  -5   5   5     5415.65     5422.18    108.20 o 
  -3   5   5    10492.28    10138.12    158.69 o 
  -1   5   5     2837.48     2970.70     67.77 o 
   1   5   5     2258.55     2347.80     81.00 o 
   3   5   5       22.28       10.18     31.74 o 
   5   5   5      940.04      778.23     57.45 o 
   7   5   5     7092.89     7297.43    288.93 o 
   9   5   5     5359.55     5056.12    180.22 o 
  11   5   5     1236.52     1322.74    117.15 o 
  13   5   5      209.18      211.51    104.77 o 
 -22   6   5      182.03      143.91     96.89 o 
 -20   6   5        9.00       66.59     70.70 o 
 -18   6   5      652.16      539.10     70.97 o 
 -16   6   5     1749.55     1738.35     98.85 o 
 -14   6   5      149.61       56.90     43.67 o 
 -12   6   5       99.61       49.32     36.90 o 
 -10   6   5      730.19      789.98     63.50 o 
  -8   6   5       58.54       82.85     32.22 o 
  -6   6   5      732.00      637.95     43.60 o 
  -4   6   5     3837.48     3725.81     90.61 o 
  -2   6   5     2539.28     2505.01     74.42 o 
   0   6   5     4013.54     4229.21    116.05 o 
   2   6   5      525.76      582.01     64.88 o 
   4   6   5      641.88      702.45     54.78 o 
   6   6   5      279.40      235.88     42.52 o 
   8   6   5      932.98      824.36     91.10 o 
  10   6   5     1063.95     1006.71    104.14 o 
  12   6   5      477.30      354.14     83.69 o 
  14   6   5      260.76      176.07    170.78 o 
 -21   7   5      129.35       19.89     86.65 o 
 -19   7   5       69.68      180.64     71.12 o 
 -17   7   5      162.35      195.69     56.55 o 
 -15   7   5      884.70      919.92     81.00 o 
 -13   7   5      338.31      440.26     69.22 o 
 -11   7   5     2005.05     1971.41     95.27 o 
  -9   7   5     2261.55     2370.58     97.36 o 
  -7   7   5      121.08      141.69     41.86 o 
  -5   7   5     3046.40     2889.04     83.12 o 
  -3   7   5     1476.68     1614.27     66.27 o 
  -1   7   5      856.43      941.26     65.45 o 
   1   7   5     1059.19     1155.26     79.31 o 
   3   7   5     1217.33     1142.81     94.30 o 
   5   7   5       11.63       30.36     38.22 o 
   7   7   5     1935.79     2065.05    121.98 o 
   9   7   5     1917.53     1657.36    155.28 o 
  11   7   5      133.39      120.40     74.01 o 
  13   7   5      222.91      118.75     90.78 o 
 -20   8   5        4.33        8.12     73.90 o 
 -18   8   5      737.56      751.67    100.75 o 
 -16   8   5       73.20       86.01     49.47 o 
 -14   8   5      298.00      227.80     65.76 o 
 -12   8   5      312.65      343.85     56.95 o 
 -10   8   5     2629.63     2758.22    127.18 o 
  -8   8   5     6648.92     6374.27    156.98 o 
  -6   8   5       53.30       -0.06     33.41 o 
  -4   8   5     3286.31     3495.14    156.01 o 
  -2   8   5        8.90       34.48     27.43 o 
   0   8   5     1448.30     1535.62     81.96 o 
   2   8   5     1503.74     1452.07     86.20 o 
   4   8   5     1620.77     1524.73     88.44 o 
   6   8   5     1248.84     1184.35     85.52 o 
   8   8   5       11.43       41.39     54.75 o 
  10   8   5     1174.66      967.91    129.29 o 
  12   8   5      287.75      410.02    115.55 o 
 -19   9   5        6.79      143.02     77.66 o 
 -17   9   5      107.72      173.25     61.14 o 
 -15   9   5      194.32      249.07     87.70 o 
 -13   9   5      619.11      670.40     71.70 o 
 -11   9   5      727.85      574.91     68.21 o 
  -9   9   5     2657.93     2870.88    114.24 o 
  -7   9   5     1799.68     1964.01    109.21 o 
  -5   9   5      587.38      585.57     60.28 o 
  -3   9   5     2032.22     2185.29     81.77 o 
  -1   9   5       59.26       45.36     54.31 o 
   1   9   5      999.86      935.73     79.06 o 
   3   9   5      644.57      717.99     69.00 o 
   5   9   5      457.31      468.41     73.59 o 
   7   9   5       77.18       91.19     60.15 o 
   9   9   5      333.96      102.55    160.67 o 
  11   9   5       13.86      -71.45    125.12 o 
 -18  10   5      192.32      186.62     84.29 o 
 -16  10   5       65.30       -5.41     48.73 o 
 -14  10   5      338.08      292.69     64.46 o 
 -12  10   5      528.70      656.29     74.21 o 
 -10  10   5     1262.76     1057.07    101.64 o 
  -8  10   5     8234.02     8128.80    265.97 o 
  -6  10   5      864.83     1037.18     92.43 o 
  -4  10   5       40.62       57.18     49.60 o 
  -2  10   5       39.72       -0.38     36.21 o 
   0  10   5      961.40     1047.52     89.06 o 
   2  10   5     2364.67     2578.96    123.46 o 
   4  10   5     1112.26      915.03     95.29 o 
   6  10   5     1449.76     1411.35    117.00 o 
   8  10   5      412.88      491.33     93.51 o 
  10  10   5      424.14      438.73    125.25 o 
 -17  11   5       84.69      184.61     88.72 o 
 -15  11   5       11.02      108.76     55.75 o 
 -13  11   5      432.76      361.84     71.52 o 
 -11  11   5       20.08      -31.14     41.07 o 
  -9  11   5      561.94      478.80     65.57 o 
  -7  11   5      412.63      419.27     62.54 o 
  -5  11   5        1.35       50.17     38.80 o 
  -3  11   5     1214.97     1134.12     98.57 o 
  -1  11   5      148.19      157.29     74.10 o 
   1  11   5      407.25      280.00     59.46 o 
   3  11   5       72.10       22.38     53.45 o 
   5  11   5       20.21      -13.13     54.54 o 
   7  11   5       28.74        0.66     63.92 o 
   9  11   5      258.43      300.12     91.46 o 
 -16  12   5      393.71      298.71    117.38 o 
 -14  12   5      696.80      746.69    162.88 o 
 -12  12   5      289.84      257.15     63.78 o 
 -10  12   5      346.34      335.40     62.12 o 
  -8  12   5      503.49      476.34     69.28 o 
  -6  12   5     2096.77     2011.65    126.41 o 
  -4  12   5      157.09      177.94     66.09 o 
  -2  12   5     1078.60     1410.26    123.33 o 
   0  12   5     1215.29     1299.42    107.13 o 
   2  12   5      702.01      824.33    142.65 o 
   4  12   5      255.51      331.24     76.76 o 
   6  12   5      496.82      315.09     77.15 o 
   8  12   5      412.66      302.46    107.19 o 
  10  12   5      313.71      278.86    193.32 o 
 -15  13   5        2.75      -18.12     78.93 o 
 -13  13   5        0.09      -16.89     55.41 o 
 -11  13   5       54.57       -6.58     48.24 o 
  -9  13   5        5.60       28.01     48.22 o 
  -7  13   5       46.31      -26.65     46.58 o 
  -5  13   5       86.80      -27.83     61.48 o 
  -3  13   5       23.81       -9.25     55.73 o 
  -1  13   5       52.61       52.78     60.87 o 
   1  13   5        0.75       -1.92     65.17 o 
   3  13   5       66.48       83.77     61.44 o 
   5  13   5       39.76       52.15     89.18 o 
   7  13   5        5.40       19.27     65.05 o 
 -14  14   5      404.50      337.37     92.21 o 
 -12  14   5        6.53       25.01     57.43 o 
 -10  14   5      110.64      178.26     64.97 o 
  -8  14   5      372.43      435.51    117.64 o 
  -6  14   5      629.79      598.50     80.23 o 
  -4  14   5      435.24      538.05     92.45 o 
  -2  14   5     1230.68     1277.88    143.85 o 
   0  14   5      392.66      231.34    147.21 o 
   2  14   5      994.43     1181.85    142.98 o 
   4  14   5       74.21      120.58     95.21 o 
   6  14   5      193.94      236.35     83.37 o 
 -13  15   5      107.91      128.11    103.89 o 
 -11  15   5        7.19       37.68     62.16 o 
  -9  15   5       36.12       -2.40     56.97 o 
  -7  15   5       35.82       84.47     57.81 o 
  -5  15   5        0.20      -40.83     63.42 o 
  -3  15   5       56.17      143.43     88.71 o 
  -1  15   5        0.09       -6.99     64.44 o 
   1  15   5       84.13      -41.55     79.44 o 
   3  15   5       51.55       87.76     67.30 o 
 -12  16   5       11.06       33.80    162.41 o 
 -10  16   5      194.46      212.22     91.37 o 
  -8  16   5      117.14       47.85     65.29 o 
  -6  16   5      335.31      414.28    106.48 o 
  -4  16   5      128.39      116.06    144.12 o 
  -2  16   5      686.78      414.14    220.63 o 
   0  16   5       64.00       47.83     65.55 o 
  -9  17   5       35.86       71.41    100.48 o 
 -22   0   6     1420.04      944.85    183.15 o 
 -20   0   6       28.77       93.82     95.21 o 
 -18   0   6       80.43       47.16     81.85 o 
 -16   0   6      318.35      257.23     88.58 o 
 -14   0   6     3247.36     3256.09    162.81 o 
 -12   0   6     4464.91     4544.19    179.34 o 
 -10   0   6     5420.20     5205.03    185.10 o 
  -8   0   6     1970.41     1971.45     79.40 o 
  -6   0   6     8421.00     8036.11    166.62 o 
  -4   0   6     2221.17     2010.99     89.73 o 
  -2   0   6     4372.56     4864.69    127.11 o 
   0   0   6      610.67      615.40     59.14 o 
   2   0   6      240.35      223.19     57.56 o 
   4   0   6    16098.64    16033.15    390.21 o 
   6   0   6      289.38      347.74     79.67 o 
   8   0   6     3069.18     3319.54    190.05 o 
  10   0   6      466.23      424.65     98.34 o 
  12   0   6      401.15      519.20    113.54 o 
  14   0   6       80.50      161.81    110.07 o 
 -23   1   6        2.25       13.12     75.53 o 
 -21   1   6        0.06      -65.03     65.03 o 
 -19   1   6        2.70      -29.24     83.80 o 
 -17   1   6       66.86      -17.20     46.86 o 
 -15   1   6      116.65       25.41     45.33 o 
 -13   1   6        0.16      -25.62     33.78 o 
 -11   1   6       12.04       28.80     28.91 o 
  -9   1   6        0.26       25.98     23.46 o 
  -7   1   6      181.15      139.94     30.60 o 
  -5   1   6     1300.55     1290.66     54.28 o 
  -3   1   6        6.88       35.71     17.86 o 
  -1   1   6      199.36      187.58     26.07 o 
   1   1   6      109.22      157.32     31.47 o 
   3   1   6     2362.86     2450.57    100.17 o 
   5   1   6      115.60      161.66     46.36 o 
   7   1   6      142.87      169.18     49.63 o 
   9   1   6      377.61      407.79     66.40 o 
  11   1   6      200.68      192.76     63.07 o 
  13   1   6        0.71       -8.26     67.13 o 
 -24   2   6      268.08      397.60    191.72 o 
 -22   2   6      717.37      613.88    284.34 o 
 -20   2   6      485.89      634.11    107.55 o 
 -18   2   6      721.47      911.74    162.52 o 
 -16   2   6      178.75      194.55     49.62 o 
 -14   2   6     1448.04     1558.07     83.70 o 
 -12   2   6     2101.53     2046.98     76.52 o 
 -10   2   6     6896.46     6686.17    128.92 o 
  -8   2   6     1018.13      999.49     52.64 o 
  -6   2   6     3999.50     4041.75    103.29 o 
  -4   2   6     6144.92     6406.89    120.58 o 
  -2   2   6     4522.77     4408.41    122.62 o 
   0   2   6     3383.76     3581.62    114.03 o 
   2   2   6      507.73      495.96     47.12 o 
   4   2   6     8931.84     8833.11    246.38 o 
   6   2   6     3548.96     3504.49    126.59 o 
   8   2   6     1009.77     1019.58     87.79 o 
  10   2   6      320.95      322.16     65.55 o 
  12   2   6      145.51       58.02     62.62 o 
 -23   3   6        9.98       65.20    163.81 o 
 -21   3   6      229.37      270.78     91.27 o 
 -19   3   6      321.08      275.36     70.20 o 
 -17   3   6       29.78       50.75     44.44 o 
 -15   3   6       68.58       47.87     40.07 o 
 -13   3   6      154.57      158.32     41.12 o 
 -11   3   6     1045.99     1174.86     60.89 o 
  -9   3   6      292.00      335.98     37.45 o 
  -7   3   6     3588.88     3582.31     89.93 o 
  -5   3   6      913.40      873.18     59.27 o 
  -3   3   6     1326.64     1380.09     59.03 o 
  -1   3   6      626.55      652.62     39.96 o 
   1   3   6       72.33       79.66     29.65 o 
   3   3   6     1549.09     1507.19    103.71 o 
   5   3   6      108.39      138.33     47.16 o 
   7   3   6     1241.37     1125.52     99.11 o 
   9   3   6      350.11      410.49     68.51 o 
  11   3   6      147.70      116.84     57.39 o 
  13   3   6      213.47      -53.64    174.07 o 
 -22   4   6      141.56      116.95    134.29 o 
 -20   4   6      249.19      263.64     67.09 o 
 -18   4   6     1453.56     1478.85     98.57 o 
 -16   4   6     1084.23     1212.50     85.94 o 
 -14   4   6     2680.49     2866.24    111.22 o 
 -12   4   6     1801.29     1982.28     91.70 o 
 -10   4   6      354.01      306.80     41.37 o 
  -8   4   6     1343.78     1459.05     64.89 o 
  -6   4   6     4572.36     4609.62    104.17 o 
  -4   4   6     6229.09     6784.75    129.38 o 
  -2   4   6     4528.79     4522.91    138.56 o 
   0   4   6     4101.13     4401.32    166.61 o 
   2   4   6      181.87      149.48     35.90 o 
   4   4   6      345.27      414.38     59.30 o 
   6   4   6     3571.44     3426.74    124.56 o 
   8   4   6      547.58      550.96     73.58 o 
  10   4   6     1053.94      975.63    113.31 o 
  12   4   6      395.53      443.53     95.94 o 
 -21   5   6      199.74      164.94     66.15 o 
 -19   5   6      196.29      175.40     58.98 o 
 -17   5   6      361.79      414.78     66.81 o 
 -15   5   6      281.47      273.55     54.07 o 
 -13   5   6      250.19      209.77     47.92 o 
 -11   5   6     1786.69     1782.06     87.64 o 
  -9   5   6      828.42      607.60     73.04 o 
  -7   5   6     3899.25     3857.81     96.07 o 
  -5   5   6      750.84      806.73     71.18 o 
  -3   5   6      893.97     1023.43     55.94 o 
  -1   5   6      986.97     1019.52     92.24 o 
   1   5   6     1185.97     1335.82     91.60 o 
   3   5   6      797.55      840.41     58.99 o 
   5   5   6        9.39       27.65     43.45 o 
   7   5   6      176.37      186.29     76.54 o 
   9   5   6      107.32       92.21     52.08 o 
  11   5   6      379.40      532.59     99.57 o 
 -22   6   6       67.18      148.87     89.63 o 
 -20   6   6       64.09      129.00     61.70 o 
 -18   6   6      357.14      335.09     65.84 o 
 -16   6   6      796.76      809.51     79.98 o 
 -14   6   6     1496.70     1352.93     88.99 o 
 -12   6   6     8144.40     8069.72    208.04 o 
 -10   6   6     1834.83     1676.17    117.77 o 
  -8   6   6       95.78       -1.25     32.20 o 
  -6   6   6     1724.13     1600.41     69.16 o 
  -4   6   6     2226.28     2230.77     84.67 o 
  -2   6   6     6064.60     5465.95    140.74 o 
   0   6   6      865.51     1001.80    134.87 o 
   2   6   6      865.49      909.59     93.05 o 
   4   6   6        8.75       54.05     38.63 o 
   6   6   6     3932.65     3763.74    238.82 o 
   8   6   6      853.62      690.75    189.62 o 
  10   6   6      261.26      115.07     70.07 o 
  12   6   6      182.61      423.32    185.94 o 
 -21   7   6       25.77       18.62     83.53 o 
 -19   7   6      364.82      430.06     74.80 o 
 -17   7   6      109.76       88.95     55.04 o 
 -15   7   6      503.76      518.68     69.32 o 
 -13   7   6      648.49      605.13     69.18 o 
 -11   7   6     4155.55     4030.09    129.90 o 
  -9   7   6      720.53      816.84     68.66 o 
  -7   7   6      491.73      454.89     54.12 o 
  -5   7   6      305.42      250.15     38.24 o 
  -3   7   6     2496.51     2288.05     96.62 o 
  -1   7   6     3225.90     3398.44    174.28 o 
   1   7   6      585.30      674.79     95.26 o 
   3   7   6      267.40      277.56     54.59 o 
   5   7   6     1640.62     1526.35    109.93 o 
   7   7   6      656.91      626.41    171.83 o 
   9   7   6       63.15       70.81     68.73 o 
  11   7   6      123.99       26.79     95.53 o 
 -20   8   6       50.62      117.93     86.73 o 
 -18   8   6      238.68      338.58     69.91 o 
 -16   8   6      280.32      231.88     59.80 o 
 -14   8   6      173.65      130.83     68.07 o 
 -12   8   6     1490.81     1365.17    114.36 o 
 -10   8   6      304.62      218.79     84.00 o 
  -8   8   6      399.95      343.96     54.48 o 
  -6   8   6     1472.29     1567.23     90.24 o 
  -4   8   6       69.92       54.99     30.80 o 
  -2   8   6       86.63       28.68     49.79 o 
   0   8   6      517.38      680.70     73.07 o 
   2   8   6     1224.44     1194.96    119.37 o 
   4   8   6      799.25      910.15     83.05 o 
   6   8   6     2637.90     2458.03    142.37 o 
   8   8   6       11.64       44.24     82.76 o 
  10   8   6       66.85       76.20    110.86 o 
 -19   9   6      421.56      448.60    108.23 o 
 -17   9   6      153.88      170.14     60.83 o 
 -15   9   6       25.38       50.77     58.35 o 
 -13   9   6      610.25      689.57     75.68 o 
 -11   9   6      818.53      813.40     79.46 o 
  -9   9   6     3420.73     3703.59    131.39 o 
  -7   9   6     1418.70     1404.55    131.04 o 
  -5   9   6       99.64      106.61     42.32 o 
  -3   9   6      123.78       83.45     43.75 o 
  -1   9   6      171.29       73.79     45.17 o 
   1   9   6      997.01     1057.36     83.31 o 
   3   9   6     3332.99     3266.49    147.20 o 
   5   9   6     1380.40     1269.89    112.81 o 
   7   9   6      482.17      578.94    120.10 o 
   9   9   6       62.27       21.89    109.32 o 
 -18  10   6      147.47      162.16     69.12 o 
 -16  10   6        3.24       73.46     55.59 o 
 -14  10   6      223.99      230.40     62.22 o 
 -12  10   6      273.54      214.36     58.87 o 
 -10  10   6      179.98      137.81     52.36 o 
  -8  10   6       15.86       30.31     44.87 o 
  -6  10   6      366.83      597.30     69.17 o 
  -4  10   6      390.96      472.95     75.42 o 
  -2  10   6      747.21      811.94     76.84 o 
   0  10   6       48.74       15.14     40.43 o 
   2  10   6        5.50        0.20     45.75 o 
   4  10   6      142.33       10.00     50.65 o 
   6  10   6      647.85      508.46     88.42 o 
   8  10   6       71.46      112.18     88.81 o 
 -17  11   6       70.61      133.60     64.82 o 
 -15  11   6       96.71       70.77     55.20 o 
 -13  11   6      714.86      554.75    135.08 o 
 -11  11   6      751.51      888.21     85.58 o 
  -9  11   6      485.11      700.39     78.83 o 
  -7  11   6      584.09      692.68    100.23 o 
  -5  11   6      623.46      836.67     95.72 o 
  -3  11   6     1149.18     1041.89    142.73 o 
  -1  11   6     1165.70     1089.68    104.57 o 
   1  11   6      124.64      149.05     53.69 o 
   3  11   6      490.74      399.76     94.41 o 
   5  11   6      689.55      712.20     98.59 o 
   7  11   6      881.84      720.09    108.39 o 
 -16  12   6       23.84      -19.52     60.17 o 
 -14  12   6        1.85       76.60     61.18 o 
 -12  12   6        6.69       17.55     51.72 o 
 -10  12   6        3.01      -22.10     75.38 o 
  -8  12   6       10.37        2.06     49.69 o 
  -6  12   6     1729.13     1928.67    185.97 o 
  -4  12   6        7.83       12.79    101.09 o 
  -2  12   6       19.55       38.48     71.51 o 
   0  12   6        1.94       96.88     87.83 o 
   2  12   6        1.61       -5.23     56.39 o 
   4  12   6      169.30      160.97     73.45 o 
   6  12   6       41.58      150.84     73.94 o 
   8  12   6        1.47       39.48    166.30 o 
 -15  13   6      173.53      266.75     80.72 o 
 -13  13   6      328.24      384.12    110.76 o 
 -11  13   6       47.97       76.22     59.55 o 
  -9  13   6      582.65      563.31     82.19 o 
  -7  13   6      232.68      328.52     83.03 o 
  -5  13   6      447.29      727.23    180.86 o 
  -3  13   6      998.78      912.50    107.38 o 
  -1  13   6     1134.41     1081.63    132.06 o 
   1  13   6      632.97      643.30    110.74 o 
   3  13   6       44.53       10.10     64.09 o 
   5  13   6      210.27      205.58    184.14 o 
 -14  14   6        3.12      101.40     91.00 o 
 -12  14   6        8.27        6.86     75.65 o 
 -10  14   6        0.37       44.39     62.84 o 
  -8  14   6        1.68      -12.89    122.63 o 
  -6  14   6      123.99       80.91     72.49 o 
  -4  14   6       33.52       70.03     74.84 o 
  -2  14   6        4.74       12.51     70.78 o 
   0  14   6        0.03      -39.97     76.90 o 
   2  14   6      122.67      -31.16     90.28 o 
   4  14   6       32.79       51.64    109.27 o 
 -13  15   6      208.15      432.69    200.30 o 
 -11  15   6      110.29       67.27     88.72 o 
  -9  15   6      386.79      342.52     86.86 o 
  -7  15   6      120.25      129.11     95.16 o 
  -5  15   6      250.22      210.32     85.95 o 
  -3  15   6      558.07      587.51    110.62 o 
  -1  15   6      404.80      290.87    140.28 o 
 -10  16   6      179.24      473.77    148.75 o 
  -8  16   6       23.66      198.60    221.43 o 
 -23   1   7      303.86      479.04    133.27 o 
 -21   1   7      168.84      104.70     76.46 o 
 -19   1   7       41.02       40.79     64.66 o 
 -17   1   7     1052.85     1071.86    101.64 o 
 -15   1   7     2412.51     2830.25    181.75 o 
 -13   1   7       40.70      -17.07     34.19 o 
 -11   1   7     6817.37     6682.35    171.52 o 
  -9   1   7     3168.07     3136.28    105.69 o 
  -7   1   7     4985.81     5074.36    110.21 o 
  -5   1   7     3100.95     3179.58     87.34 o 
  -3   1   7     1546.79     1778.49     83.92 o 
  -1   1   7     1583.07     1661.80     69.40 o 
   1   1   7     2556.40     2823.19    108.47 o 
   3   1   7    10142.90    10689.88    222.56 o 
   5   1   7     2815.69     2839.31    137.63 o 
   7   1   7     1962.40     1954.15    113.74 o 
   9   1   7      423.56      487.00     77.08 o 
  11   1   7      299.60      280.03    120.16 o 
 -24   2   7        7.88      -64.41    139.98 o 
 -22   2   7        1.53       46.50    100.70 o 
 -20   2   7        2.82      -22.21     93.02 o 
 -18   2   7        0.90       19.67     51.06 o 
 -16   2   7       12.04      -43.47     43.47 o 
 -14   2   7     4139.59     3872.39    231.53 o 
 -12   2   7      362.90      345.52     50.58 o 
 -10   2   7      166.50      130.85     31.45 o 
  -8   2   7       36.73       38.35     26.31 o 
  -6   2   7       24.54       30.02     30.03 o 
  -4   2   7      234.92      249.99     41.58 o 
  -2   2   7      277.31      228.37     41.76 o 
   0   2   7     4848.76     4747.01    201.30 o 
   2   2   7     1605.38     1782.73     93.60 o 
   4   2   7      142.52      108.32     60.74 o 
   6   2   7      154.41      101.23     49.66 o 
   8   2   7      218.68      168.98     59.60 o 
  10   2   7      280.58      210.21     70.25 o 
 -23   3   7       46.17      114.12    135.44 o 
 -21   3   7      212.98      133.71     88.48 o 
 -19   3   7      848.57      927.59    105.00 o 
 -17   3   7     1115.90     1081.08    106.88 o 
 -15   3   7     4488.08     4832.13    175.67 o 
 -13   3   7       19.89      -18.65     33.70 o 
 -11   3   7       47.13       66.08     30.37 o 
  -9   3   7     3437.85     3315.59     92.90 o 
  -7   3   7     2084.31     2245.77    102.94 o 
  -5   3   7     5245.47     4894.70    112.85 o 
  -3   3   7     1026.27     1027.53     76.69 o 
  -1   3   7      469.79      498.96     59.08 o 
   1   3   7     6305.92     6713.08    210.14 o 
   3   3   7     1993.02     2093.18    103.03 o 
   5   3   7      830.95      849.21     80.02 o 
   7   3   7      189.71      204.52     62.58 o 
   9   3   7      204.55      201.84     66.81 o 
  11   3   7      559.75      576.56    136.23 o 
 -22   4   7      127.43      154.31     91.83 o 
 -20   4   7       31.85      107.60     68.52 o 
 -18   4   7      256.96      227.00     73.29 o 
 -16   4   7        3.04      -19.01     50.87 o 
 -14   4   7     1758.02     1725.91    130.41 o 
 -12   4   7      321.32      393.22     55.10 o 
 -10   4   7       11.25        9.90     26.65 o 
  -8   4   7      524.05      507.96     48.00 o 
  -6   4   7      324.90      310.34     40.47 o 
  -4   4   7       74.38       34.25     27.82 o 
  -2   4   7       21.20       60.70     36.33 o 
   0   4   7     1649.11     1628.69    100.55 o 
   2   4   7        5.11       -7.72     45.90 o 
   4   4   7     2425.23     2298.59    207.87 o 
   6   4   7        2.49       10.51     49.85 o 
   8   4   7       81.82       -0.87     54.31 o 
  10   4   7       26.25        6.01     63.98 o 
 -21   5   7      176.86      300.27     87.70 o 
 -19   5   7      115.73      150.57     67.29 o 
 -17   5   7     1325.30     1300.60    100.52 o 
 -15   5   7     2301.23     2200.25    110.30 o 
 -13   5   7     1695.26     1879.96     97.93 o 
 -11   5   7      478.18      350.45     53.16 o 
  -9   5   7       10.16      -15.18     32.90 o 
  -7   5   7     1620.01     1600.24     71.87 o 
  -5   5   7     3724.26     3694.69    101.72 o 
  -3   5   7     5238.58     5307.35    143.84 o 
  -1   5   7     2666.74     2670.15    106.45 o 
   1   5   7      863.02      923.47     89.36 o 
   3   5   7      724.15      880.74     93.59 o 
   5   5   7       10.56      -15.06     72.00 o 
   7   5   7      297.03      343.66     84.08 o 
   9   5   7      300.34      183.40     88.73 o 
  11   5   7      494.04      570.68    212.06 o 
 -22   6   7       46.36       91.64     97.44 o 
 -20   6   7       38.69       11.55     69.56 o 
 -18   6   7      103.25       10.70     57.62 o 
 -16   6   7      688.21      777.26     81.07 o 
 -14   6   7     1054.53     1155.68     99.83 o 
 -12   6   7      168.31      145.52     45.69 o 
 -10   6   7      346.35      399.23     56.57 o 
  -8   6   7      100.75      136.82     58.86 o 
  -6   6   7      335.52      317.98     57.88 o 
  -4   6   7     1571.50     1507.64     91.16 o 
  -2   6   7      639.81      588.41     65.03 o 
   0   6   7     1197.13     1217.88     84.76 o 
   2   6   7      201.21      241.27     56.28 o 
   4   6   7      712.34      784.55    147.70 o 
   6   6   7      153.32      114.71     68.16 o 
   8   6   7      234.67      258.05    107.23 o 
 -21   7   7      268.76       93.10     82.18 o 
 -19   7   7       28.73      -50.16     53.51 o 
 -17   7   7      280.21      211.35     61.02 o 
 -15   7   7      225.63      191.84     54.98 o 
 -13   7   7      465.53      470.52     64.69 o 
 -11   7   7       26.94        5.22     53.94 o 
  -9   7   7     1821.79     1945.93    110.43 o 
  -7   7   7     1477.66     1371.43     83.78 o 
  -5   7   7     1195.74     1372.40    115.34 o 
  -3   7   7      588.06      658.49     84.40 o 
  -1   7   7      262.02      214.52     72.97 o 
   1   7   7      356.92      267.58     57.55 o 
   3   7   7     1276.68     1168.57     90.85 o 
   5   7   7      319.81      358.64     85.49 o 
   7   7   7      298.26      197.24    103.05 o 
 -20   8   7      126.37      136.59     69.85 o 
 -18   8   7      114.20       70.19     55.85 o 
 -16   8   7      285.63      210.52     59.69 o 
 -14   8   7       95.50       90.13     56.96 o 
 -12   8   7      130.60      103.81     49.67 o 
 -10   8   7      842.46      923.71     79.90 o 
  -8   8   7     1458.02     1321.66    121.70 o 
  -6   8   7     1176.17     1295.86    132.56 o 
  -4   8   7     1094.46     1115.74     83.60 o 
  -2   8   7      285.00      415.46     61.64 o 
   0   8   7      183.03      195.92     54.95 o 
   2   8   7     1678.86     1848.77    115.40 o 
   4   8   7      448.70      494.69     90.24 o 
   6   8   7      179.64      238.21     82.53 o 
   8   8   7      154.67      198.65    140.36 o 
 -19   9   7       30.30       16.46     56.05 o 
 -17   9   7       46.68       78.96     74.82 o 
 -15   9   7      124.10       63.61     57.48 o 
 -13   9   7       78.60      128.49     51.95 o 
 -11   9   7       13.94       63.92     50.05 o 
  -9   9   7     2786.83     2654.63    118.02 o 
  -7   9   7      380.11      303.61     56.85 o 
  -5   9   7      496.94      411.02     71.92 o 
  -3   9   7        3.17        6.50     40.91 o 
  -1   9   7       30.73      -13.99     44.93 o 
   1   9   7      280.47      284.60     64.80 o 
   3   9   7      692.74      615.11     80.68 o 
   5   9   7      688.42      544.56    200.15 o 
   7   9   7      205.52      261.25    133.05 o 
 -18  10   7       46.59       -0.52     76.83 o 
 -16  10   7      252.57      189.37     70.61 o 
 -14  10   7        4.37       17.49     49.34 o 
 -12  10   7      798.09      791.82    136.69 o 
 -10  10   7      347.92      250.85     58.82 o 
  -8  10   7     1243.02     1343.26     95.41 o 
  -6  10   7     1590.52     1533.10    118.90 o 
  -4  10   7      709.20      680.99    100.43 o 
  -2  10   7      633.85      675.70     91.38 o 
   0  10   7       24.44      -45.82     50.59 o 
   2  10   7     1809.35     1773.40    127.14 o 
   4  10   7      372.23      422.86     93.92 o 
   6  10   7      310.78      258.40    195.36 o 
 -17  11   7      100.82      157.04     73.62 o 
 -15  11   7       73.44      147.58     59.25 o 
 -13  11   7       62.39       13.42     57.88 o 
 -11  11   7       44.00       29.85     55.30 o 
  -9  11   7       81.57       62.39     59.26 o 
  -7  11   7        2.41        9.90     60.56 o 
  -5  11   7      141.95      156.16     68.39 o 
  -3  11   7      204.73      183.29     64.68 o 
  -1  11   7       14.43       -9.67     60.13 o 
   1  11   7       25.07      -52.91     55.12 o 
   3  11   7      469.40      409.43    139.05 o 
   5  11   7      110.32      137.08    136.61 o 
 -16  12   7      448.45      426.14     98.20 o 
 -14  12   7      499.91      582.61     88.79 o 
 -12  12   7      300.60       93.52     83.72 o 
 -10  12   7      318.91      229.94     65.70 o 
  -8  12   7      197.52      249.00     77.12 o 
  -6  12   7      410.66      392.96    101.95 o 
  -4  12   7      670.30      792.83    100.72 o 
  -2  12   7      653.69      558.64     97.72 o 
   0  12   7      411.67      524.06    114.12 o 
   2  12   7      712.04      759.00    158.08 o 
   4  12   7       27.00      -29.57    108.55 o 
 -15  13   7       49.76       50.95    159.42 o 
 -13  13   7      108.27       38.04     73.99 o 
 -11  13   7       12.60      -60.42     60.42 o 
  -9  13   7       71.97      -18.35     70.42 o 
  -7  13   7        8.94      -53.09     86.14 o 
  -5  13   7        3.82      -12.12     66.44 o 
  -3  13   7        0.09      -60.76     63.20 o 
  -1  13   7        2.52       46.28    107.38 o 
   1  13   7       65.29      -58.18     71.15 o 
   3  13   7       43.97     -100.80    100.80 o 
 -12  14   7      127.31      114.85     98.41 o 
 -10  14   7      269.55      271.71    179.47 o 
  -8  14   7      129.77      186.70    103.93 o 
  -6  14   7      126.59      160.53     99.25 o 
  -4  14   7      332.37      289.20     87.89 o 
  -2  14   7      170.97      143.68    101.17 o 
  -9  15   7       12.91      -11.17    210.27 o 
  -7  15   7       16.43      367.79    232.70 o 
 -22   0   8      396.44      206.88    163.71 o 
 -20   0   8      224.99      347.35    145.96 o 
 -18   0   8     4910.95     4722.06    320.83 o 
 -16   0   8       98.04      -27.62     71.19 o 
 -14   0   8      289.34      177.36     90.28 o 
 -12   0   8     2237.44     2174.59    382.94 o 
 -10   0   8     2085.82     2107.86    138.59 o 
  -8   0   8     5521.65     5371.41    294.01 o 
  -6   0   8     1666.29     1804.88    196.31 o 
  -4   0   8     2235.43     2344.36    195.26 o 
  -2   0   8      643.90     1043.55    172.78 o 
   0   0   8     4267.73     4274.70    285.94 o 
   2   0   8       83.09       53.83     62.36 o 
   4   0   8      753.20      724.54    116.04 o 
   6   0   8      940.12     1071.64    141.73 o 
   8   0   8     1550.00     1493.26    164.99 o 
 -21   1   8        4.54      -30.35     78.61 o 
 -19   1   8       25.24      -24.81     72.28 o 
 -17   1   8      137.39      182.89     64.35 o 
 -15   1   8     1041.20      940.31     94.03 o 
 -13   1   8        7.87      -18.45     34.29 o 
 -11   1   8       94.30       42.75     39.94 o 
  -9   1   8       38.63       54.60     35.24 o 
  -7   1   8       31.72       67.19     38.18 o 
  -5   1   8       31.82       45.85     33.87 o 
  -3   1   8       98.58      126.28     65.34 o 
  -1   1   8      472.43      472.81     72.50 o 
   1   1   8      324.33      301.31     85.02 o 
   3   1   8      273.70      301.75     72.72 o 
   5   1   8       17.74       -3.47     53.38 o 
   7   1   8        1.03        9.26     57.71 o 
   9   1   8       29.04      -58.51     82.92 o 
 -22   2   8      131.61       66.19    103.91 o 
 -20   2   8      780.43      767.61    123.31 o 
 -18   2   8     2406.07     2353.95    144.61 o 
 -16   2   8       13.12      -13.83     51.29 o 
 -14   2   8      377.98      393.22     81.33 o 
 -12   2   8      682.36      713.53     68.05 o 
 -10   2   8     2043.39     2043.59    116.20 o 
  -8   2   8     3340.29     3246.45    113.07 o 
  -6   2   8     2024.88     2140.61    144.00 o 
  -4   2   8     1278.43     1220.87     87.57 o 
  -2   2   8       30.16       95.82     39.42 o 
   0   2   8     5982.45     6131.38    205.07 o 
   2   2   8     1041.23     1068.95    103.96 o 
   4   2   8     1469.39     1742.56    173.87 o 
   6   2   8      402.39      375.87     83.26 o 
   8   2   8      134.72      109.68     78.30 o 
 -21   3   8      100.19      -26.60     92.01 o 
 -19   3   8       80.24       86.37     77.75 o 
 -17   3   8       32.67       77.24     75.79 o 
 -15   3   8     1013.44      940.22     98.35 o 
 -13   3   8        1.49       14.16     42.64 o 
 -11   3   8       52.41       79.83     40.94 o 
  -9   3   8        2.59        2.65     30.75 o 
  -7   3   8      144.76      109.27     39.92 o 
  -5   3   8        3.41      -19.91     26.59 o 
  -3   3   8     1284.28     1186.08     79.88 o 
  -1   3   8     1106.17     1195.82    130.66 o 
   1   3   8      153.07      214.99     68.75 o 
   3   3   8       62.28      126.47     66.33 o 
   5   3   8       26.54       64.67     61.56 o 
   7   3   8        2.40      -64.85     64.85 o 
   9   3   8       82.47      144.96    127.52 o 
 -22   4   8        4.79      101.29    143.57 o 
 -20   4   8      442.31      505.00    100.08 o 
 -18   4   8      802.63      900.35    102.91 o 
 -16   4   8      605.27      780.01     94.31 o 
 -14   4   8     1120.15     1248.07    129.03 o 
 -12   4   8      923.78     1030.85     96.48 o 
 -10   4   8     1250.11      979.27    177.47 o 
  -8   4   8     1187.37     1085.28     66.48 o 
  -6   4   8      743.33      905.70     61.83 o 
  -4   4   8      150.46       87.36     57.48 o 
  -2   4   8     3256.12     3275.74    120.96 o 
   0   4   8     5347.30     5313.50    293.71 o 
   2   4   8      934.75      979.46    106.32 o 
   4   4   8      507.22      557.69    110.46 o 
   6   4   8       71.88       20.04     67.39 o 
   8   4   8      235.59      347.23    119.43 o 
 -21   5   8       76.60      212.74     97.75 o 
 -19   5   8      179.98      209.29     76.45 o 
 -17   5   8      330.47      183.96     69.74 o 
 -15   5   8      235.73      172.77     63.05 o 
 -13   5   8       33.93       97.93     51.40 o 
 -11   5   8      752.85      639.62     64.55 o 
  -9   5   8      429.14      510.06     64.80 o 
  -7   5   8      440.03      340.03     47.63 o 
  -5   5   8      140.82      115.05     41.76 o 
  -3   5   8     1977.40     2109.08    220.95 o 
  -1   5   8     1187.93     1205.46    165.29 o 
   1   5   8      338.65      398.85     83.08 o 
   3   5   8       95.73       34.64     77.35 o 
   5   5   8       12.75      168.84     74.07 o 
   7   5   8      250.76      110.82    149.56 o 
 -22   6   8       18.64      254.93    150.05 o 
 -20   6   8      116.10      158.23     89.63 o 
 -18   6   8       47.79       19.19     59.59 o 
 -16   6   8      859.83     1083.29    115.25 o 
 -14   6   8      206.48      184.48     55.73 o 
 -12   6   8     1991.44     2000.99    147.37 o 
 -10   6   8      501.88      498.78     60.90 o 
  -8   6   8      783.83      750.37     77.07 o 
  -6   6   8      795.33      705.55     71.09 o 
  -4   6   8      312.09      186.90     64.86 o 
  -2   6   8     5303.26     5234.27    157.75 o 
   0   6   8      119.14       91.97     49.50 o 
   2   6   8      439.25      414.31     89.70 o 
   4   6   8      473.65      442.14    113.12 o 
   6   6   8      282.52      292.28     86.85 o 
 -21   7   8        9.80      -51.81    110.23 o 
 -19   7   8      140.13      161.35    105.40 o 
 -17   7   8      103.71      194.95     67.64 o 
 -15   7   8      417.34      514.37     74.67 o 
 -13   7   8      259.24      183.73     93.86 o 
 -11   7   8      477.49      471.70     64.78 o 
  -9   7   8      447.40      444.62     64.07 o 
  -7   7   8      314.29      297.26     86.09 o 
  -5   7   8     1305.09     1217.09     89.96 o 
  -3   7   8      755.44      904.53     82.93 o 
  -1   7   8       18.42       24.41     47.13 o 
   1   7   8      363.75      391.66     83.10 o 
   3   7   8      182.84       99.95     76.34 o 
   5   7   8      510.99      498.90    217.23 o 
 -20   8   8      336.96      427.91    187.53 o 
 -18   8   8       83.06      -24.97     68.14 o 
 -16   8   8       61.13       27.78     53.49 o 
 -14   8   8       17.63       32.34     49.21 o 
 -12   8   8      128.84      175.71     55.88 o 
 -10   8   8     1238.65     1189.99    104.56 o 
  -8   8   8     1904.92     1959.00    131.66 o 
  -6   8   8      541.07      578.03     85.06 o 
  -4   8   8      170.33      146.25     56.86 o 
  -2   8   8      313.60      286.09     72.40 o 
   0   8   8       85.05       16.92     49.59 o 
   2   8   8      761.30      874.43    108.10 o 
   4   8   8      194.36      167.98     86.63 o 
 -19   9   8      227.71      128.25    112.32 o 
 -17   9   8      360.34      368.80     75.50 o 
 -15   9   8      102.81      194.17     85.32 o 
 -13   9   8      229.91      235.70     60.85 o 
 -11   9   8     1483.77     1397.54    101.29 o 
  -9   9   8     1171.12     1168.72    115.31 o 
  -7   9   8     1064.57      924.87    123.06 o 
  -5   9   8      164.07      168.26    119.82 o 
  -3   9   8       25.09       14.59     51.07 o 
  -1   9   8      324.11      433.40     73.33 o 
   1   9   8      316.00      347.54     74.06 o 
   3   9   8      437.49      451.29    102.79 o 
   5   9   8      679.34      639.17    229.61 o 
 -18  10   8      208.54      197.61    122.24 o 
 -16  10   8       30.26        1.97     58.06 o 
 -14  10   8        6.13        2.43     52.76 o 
 -12  10   8      145.73      -34.12     50.50 o 
 -10  10   8        1.10       -0.93     47.90 o 
  -8  10   8       67.05      -36.85     50.98 o 
  -6  10   8      292.19      285.46     78.22 o 
  -4  10   8      303.05      213.82     73.70 o 
  -2  10   8      108.09      170.52     73.18 o 
   0  10   8        7.77       24.52     60.94 o 
   2  10   8      105.13      114.88     80.07 o 
   4  10   8      403.08      534.69    230.31 o 
 -17  11   8      398.08      394.81    200.30 o 
 -15  11   8       68.87      107.97     72.19 o 
 -13  11   8      583.36      501.46     84.13 o 
 -11  11   8      319.16      328.48     72.39 o 
  -9  11   8      195.80      196.21     69.82 o 
  -7  11   8      686.18      624.52     95.61 o 
  -5  11   8      238.12       84.99     75.63 o 
  -3  11   8      298.90      352.05     84.05 o 
  -1  11   8      606.15      568.78    100.14 o 
   1  11   8      198.76      190.23     75.71 o 
   3  11   8       97.54      -53.54    188.03 o 
 -14  12   8       21.85       57.68     82.66 o 
 -12  12   8       26.89      -14.23     67.15 o 
 -10  12   8        0.47      -46.44     86.61 o 
  -8  12   8      134.77       84.22     78.84 o 
  -6  12   8       28.94       43.72     81.53 o 
  -4  12   8        0.67      -32.24     74.37 o 
  -2  12   8       48.47      -93.32     93.32 o 
   0  12   8      315.68      457.13    127.42 o 
   2  12   8       79.80      -80.06     90.03 o 
 -13  13   8      458.00      533.79    143.07 o 
 -11  13   8       54.11       39.80    209.17 o 
  -9  13   8       53.74      -68.60     94.68 o 
  -7  13   8      285.14      390.04    108.88 o 
  -5  13   8      214.22      355.94    101.05 o 
  -3  13   8      156.91       90.30     91.69 o 
  -6  14   8       71.99       70.59    213.06 o 
  -4  14   8       30.13      -83.95    188.03 o 
 -21   1   9      681.13      579.39    139.58 o 
 -19   1   9      477.26      527.48    109.01 o 
 -17   1   9        5.28        9.15     53.18 o 
 -15   1   9      310.31      321.58     69.78 o 
 -13   1   9      580.87      564.46     67.47 o 
 -11   1   9     1825.18     1854.08    100.69 o 
  -9   1   9     1280.10     1348.02     88.44 o 
  -7   1   9     1980.23     2112.79    128.30 o 
  -5   1   9     1926.23     1759.67    136.78 o 
  -3   1   9     2443.06     2583.81    254.73 o 
  -1   1   9      116.51      285.12     94.50 o 
   1   1   9      276.49      350.27    199.65 o 
   3   1   9      188.78      132.74     78.08 o 
   5   1   9      294.93      463.44    104.95 o 
 -20   2   9       68.48       88.38    101.51 o 
 -18   2   9       50.62      138.07     63.73 o 
 -16   2   9        6.03       29.12     50.41 o 
 -14   2   9      317.78      128.40     60.86 o 
 -12   2   9       92.45       72.35     44.81 o 
 -10   2   9      134.77      126.37     47.69 o 
  -8   2   9      358.43      276.30     76.84 o 
  -6   2   9       96.45       65.81     58.49 o 
  -4   2   9     1260.93     1379.07    157.85 o 
  -2   2   9      146.36       61.81    114.65 o 
   0   2   9        7.26      -22.88    106.28 o 
   2   2   9       15.15       24.31     79.10 o 
   4   2   9       58.75       66.05    108.08 o 
   6   2   9      299.74      337.71    114.80 o 
 -21   3   9      636.73      601.39    190.92 o 
 -19   3   9      320.82      295.61     81.75 o 
 -17   3   9       25.52       32.53     59.25 o 
 -15   3   9     1304.51     1321.12    115.52 o 
 -13   3   9     1228.98     1380.73    186.87 o 
 -11   3   9     1794.80     1873.42    102.26 o 
  -9   3   9     1077.25     1130.45     82.85 o 
  -7   3   9       11.24       25.74     37.49 o 
  -5   3   9      652.17      697.02     88.00 o 
  -3   3   9     1521.27     1732.07    158.85 o 
  -1   3   9      642.36      809.06    188.73 o 
   1   3   9     1822.95     1831.88    137.12 o 
   3   3   9      850.41      962.89    147.84 o 
   5   3   9      606.09      738.46    185.57 o 
 -20   4   9      119.46      104.70    107.70 o 
 -18   4   9       75.81       65.95     63.08 o 
 -16   4   9       87.40       94.72     60.60 o 
 -14   4   9       13.70       50.68     52.15 o 
 -12   4   9      466.23      350.36     67.20 o 
 -10   4   9      326.20      286.25     64.05 o 
  -8   4   9     1054.62      978.87     78.78 o 
  -6   4   9       96.84       57.96     48.65 o 
  -4   4   9      465.41      430.25     77.62 o 
  -2   4   9        5.45       -2.32     69.16 o 
   0   4   9      193.36      161.71     73.98 o 
   2   4   9      240.84      329.47    118.01 o 
   4   4   9       44.04       60.84     85.41 o 
   6   4   9      107.10       91.62    182.25 o 
 -21   5   9      395.08      269.79    171.68 o 
 -19   5   9       81.25      145.52     81.63 o 
 -17   5   9      630.76      849.92    107.33 o 
 -15   5   9     1359.82     1354.22    121.70 o 
 -13   5   9      802.36      999.00    163.32 o 
 -11   5   9      989.30      929.05     95.23 o 
  -9   5   9      138.58      108.23     49.36 o 
  -7   5   9       44.84      -18.23     51.03 o 
  -5   5   9       87.98       76.06     81.33 o 
  -3   5   9     2265.94     2225.24    116.69 o 
  -1   5   9     2215.40     2319.26    164.98 o 
   1   5   9     1065.02      941.02    115.15 o 
   3   5   9      195.31      119.54    108.41 o 
   5   5   9      245.36      408.48    123.33 o 
 -20   6   9        1.16        3.09    131.10 o 
 -18   6   9      321.40      402.37     98.59 o 
 -16   6   9      227.64      220.38     70.77 o 
 -14   6   9      862.93      752.24    116.22 o 
 -12   6   9      162.84      143.05    111.44 o 
 -10   6   9       56.78       15.17     49.53 o 
  -8   6   9       11.53      -25.22     72.64 o 
  -6   6   9      195.54      213.81     58.14 o 
  -4   6   9     2427.81     2461.21    121.69 o 
  -2   6   9       83.59       65.16     56.44 o 
   0   6   9      140.45      181.04     73.75 o 
   2   6   9      401.79      472.85    105.30 o 
   4   6   9      162.65      251.84    148.30 o 
 -19   7   9        4.22      155.83    157.23 o 
 -17   7   9      234.99      179.34     91.03 o 
 -15   7   9       74.61       24.92     58.16 o 
 -13   7   9      114.11      -20.30     60.81 o 
 -11   7   9      487.26      425.94     81.60 o 
  -9   7   9      569.23      410.00     80.45 o 
  -7   7   9        4.85       39.86     55.19 o 
  -5   7   9      402.09      454.90     72.37 o 
  -3   7   9     1129.75     1214.73    101.93 o 
  -1   7   9      363.86      423.13     92.01 o 
   1   7   9      952.08     1004.95    122.35 o 
   3   7   9       91.60       -2.04     93.53 o 
 -18   8   9      199.66      112.26    140.78 o 
 -16   8   9       51.24       80.22     76.74 o 
 -14   8   9      388.81      497.94     98.66 o 
 -12   8   9      134.58      133.76     53.84 o 
 -10   8   9      606.01      545.75     71.84 o 
  -8   8   9       91.15       64.07     63.64 o 
  -6   8   9     1280.03     1481.58    128.76 o 
  -4   8   9      743.71      835.89    118.63 o 
  -2   8   9      178.24      161.44     65.35 o 
   0   8   9      185.82      283.52     93.84 o 
   2   8   9      236.01      273.62    107.21 o 
   4   8   9     1099.24     1132.48    268.09 o 
 -17   9   9       30.28       90.13     86.74 o 
 -15   9   9       12.86       93.48     62.42 o 
 -13   9   9        2.18       31.70     56.94 o 
 -11   9   9      528.33      424.35     71.31 o 
  -9   9   9      282.84      174.41     70.98 o 
  -7   9   9       44.53      135.02     71.93 o 
  -5   9   9     1352.69     1232.11    122.32 o 
  -3   9   9      187.53      119.43     77.53 o 
  -1   9   9        6.12        8.75     62.67 o 
   1   9   9       68.72      -53.44     98.02 o 
   3   9   9      170.10      219.04    204.88 o 
 -16  10   9      130.82      239.40    101.25 o 
 -14  10   9       94.32       19.10     62.62 o 
 -12  10   9       31.00       72.74     64.34 o 
 -10  10   9      481.63      395.58    115.33 o 
  -8  10   9      418.89      432.14     90.93 o 
  -6  10   9     1154.50      853.81    109.99 o 
  -4  10   9       31.63        0.93     66.20 o 
  -2  10   9      334.85      233.05     91.45 o 
   0  10   9       91.13       85.65     85.18 o 
   2  10   9      117.40       76.17    190.62 o 
 -15  11   9        7.32      -83.95    146.66 o 
 -13  11   9        0.55        2.59     98.40 o 
 -11  11   9      291.53      146.01     81.33 o 
  -9  11   9      193.42      180.94     83.29 o 
  -7  11   9       64.57      143.91     78.81 o 
  -5  11   9      138.33       87.89     73.68 o 
  -3  11   9        0.58       29.40     75.91 o 
  -1  11   9       92.85       84.25    139.28 o 
 -10  12   9        3.67     -118.94    167.89 o 
  -8  12   9      561.47      412.57    154.73 o 
  -6  12   9      342.91      473.84    158.23 o 
  -4  12   9      272.74      267.69    212.26 o 
 -18   0  10      692.28      712.95    173.18 o 
 -16   0  10      822.45     1261.99    198.90 o 
 -14   0  10      703.62      347.82    102.54 o 
 -12   0  10      812.64      923.78    120.72 o 
 -10   0  10      277.22      194.48     76.91 o 
  -8   0  10     1583.35     1608.63    141.05 o 
  -6   0  10     1181.18     1381.13    215.95 o 
  -2   0  10     1313.61     1209.95    218.84 o 
   0   0  10      229.22      263.41    161.01 o 
   2   0  10      543.97      354.83    147.85 o 
 -19   1  10       37.68       98.31     63.83 o 
 -17   1  10        0.11      -40.54    106.58 o 
 -15   1  10       13.82      -19.47     48.53 o 
 -13   1  10       11.62      -35.38     44.05 o 
 -11   1  10       22.29      -29.86     44.18 o 
  -9   1  10       11.24       -8.82     41.03 o 
  -7   1  10       44.39      -21.48     49.45 o 
  -5   1  10        7.05       30.01     94.91 o 
  -3   1  10      185.04       35.19    113.36 o 
  -1   1  10       35.81       78.16     82.45 o 
   1   1  10       86.34      -11.63     93.80 o 
 -18   2  10      518.26      576.12    106.87 o 
 -16   2  10      252.58      282.38     75.21 o 
 -14   2  10      847.87      792.77     95.93 o 
 -12   2  10      497.05      436.81     67.10 o 
 -10   2  10      111.12      130.73     52.16 o 
  -8   2  10     1629.66     1744.44    124.19 o 
  -6   2  10      531.66      599.94     88.45 o 
  -4   2  10      510.35      602.37    123.18 o 
  -2   2  10      791.94      829.77    136.08 o 
   0   2  10      429.47      580.76    137.82 o 
   2   2  10      624.44      734.58    192.32 o 
 -19   3  10       23.81      -76.17    155.53 o 
 -17   3  10      126.02      190.92     72.33 o 
 -15   3  10       65.70       68.53     58.14 o 
 -13   3  10       16.65      -27.39     67.26 o 
 -11   3  10       80.07       98.86     59.47 o 
  -9   3  10       78.85      104.03     48.37 o 
  -7   3  10      221.93      364.35     71.90 o 
  -5   3  10       25.20       29.65     81.62 o 
  -3   3  10       14.80      -47.67    121.83 o 
  -1   3  10      228.05      178.95    181.90 o 
   1   3  10      372.92      205.98    187.33 o 
 -20   4  10        4.93      -96.31    136.69 o 
 -18   4  10      139.20       60.37     66.09 o 
 -16   4  10      197.14      293.96     79.53 o 
 -14   4  10     1025.17     1006.25    111.10 o 
 -12   4  10      348.22      321.25     74.59 o 
 -10   4  10      722.86      769.73    124.70 o 
  -8   4  10      313.69      314.65     85.19 o 
  -6   4  10      544.30      597.03     91.37 o 
  -4   4  10      270.07      329.22    105.14 o 
  -2   4  10     1134.35     1287.80    165.81 o 
   0   4  10      609.09      598.62    164.44 o 
 -19   5  10      128.88      128.81    163.81 o 
 -17   5  10      263.41      190.25    123.58 o 
 -15   5  10       62.88      126.32     70.60 o 
 -13   5  10      375.49      520.82    174.81 o 
 -11   5  10      134.21      149.61     72.41 o 
  -9   5  10        4.26        4.95     65.35 o 
  -7   5  10      308.92      252.09     87.31 o 
  -5   5  10        2.11       26.11     77.20 o 
  -3   5  10      123.18      142.80     99.22 o 
  -1   5  10      173.02       76.91    117.05 o 
   1   5  10     1267.98     1579.83    295.11 o 
 -18   6  10       60.65      285.64    172.68 o 
 -16   6  10      138.89      171.96     69.93 o 
 -14   6  10      862.70      965.35    115.20 o 
 -12   6  10      123.73      150.12     64.79 o 
 -10   6  10       90.49       37.61     78.44 o 
  -8   6  10      199.08      130.36    165.60 o 
  -6   6  10     1411.24     1426.00    156.98 o 
  -4   6  10      209.84      197.48    103.52 o 
  -2   6  10      338.56      207.63    121.14 o 
   0   6  10      613.70      619.65    146.59 o 
   2   6  10        6.73      -85.94    170.59 o 
 -15   7  10       77.38       99.82     67.46 o 
 -13   7  10      131.05       69.82     69.05 o 
 -11   7  10      178.49      309.78     98.82 o 
  -9   7  10       13.96       22.61     90.73 o 
  -7   7  10      730.17      867.95    138.59 o 
  -5   7  10      293.04      198.15     85.76 o 
  -3   7  10      251.69      100.19     90.19 o 
  -1   7  10       33.24      -85.67     85.67 o 
   1   7  10      580.40      497.00    207.67 o 
 -16   8  10       49.65      119.44    107.68 o 
 -14   8  10      104.95       45.38     61.75 o 
 -12   8  10      702.82      544.75    114.26 o 
 -10   8  10       69.83       86.84     92.84 o 
  -8   8  10        4.14       -6.52    110.62 o 
  -6   8  10      424.66      356.28     91.50 o 
  -4   8  10      230.72      207.39     76.63 o 
  -2   8  10      304.05      232.04    113.80 o 
 -15   9  10       18.07       55.93     98.20 o 
 -11   9  10      487.72      606.55    281.75 o 
  -9   9  10      616.52      661.05    127.70 o 
  -7   9  10     1309.40     1041.68    157.10 o 
  -5   9  10      215.24      318.48     95.79 o 
  -3   9  10       14.36       60.73    102.21 o 
 -14  10  10        5.41      144.96    108.47 o 
 -10  10  10       34.44       75.07    155.83 o 
  -8  10  10       15.48      124.62    192.22 o 
  -6  10  10      460.99      541.37    209.17 o 
 -17   1  11      569.67      559.11    152.04 o 
 -15   1  11      128.15      134.30     66.83 o 
 -13   1  11       34.02       52.33     66.18 o 
 -11   1  11      391.35      394.92     73.07 o 
  -9   1  11      283.90      271.87     73.52 o 
  -7   1  11      694.87      700.91    192.22 o 
  -5   1  11     1938.31     1851.74    196.09 o 
  -3   1  11     1213.49     1511.34    248.75 o 
 -16   2  11       48.35       31.59     52.59 o 
 -14   2  11       78.11        0.49     59.55 o 
 -12   2  11        8.72       12.87     60.25 o 
 -10   2  11        1.81      -44.95     59.11 o 
  -8   2  11      150.33      220.51     94.11 o 
  -6   2  11      160.27      310.68    109.95 o 
  -4   2  11       16.08       66.63     86.60 o 
 -17   3  11      372.92      625.81    185.64 o 
 -15   3  11      348.36      327.57     81.61 o 
 -13   3  11       16.24        7.70     60.17 o 
 -11   3  11      971.04      949.01    136.22 o 
  -9   3  11      763.90      669.86     98.45 o 
  -7   3  11      261.46      363.09    114.46 o 
  -5   3  11      165.37      -59.32    104.19 o 
  -3   3  11      614.51      466.27    128.70 o 
 -16   4  11        6.91       85.59     80.15 o 
 -14   4  11       29.86      -13.80     52.68 o 
 -12   4  11      293.45      173.08     74.73 o 
 -10   4  11       86.07      107.84     93.92 o 
  -8   4  11       83.39       97.24     66.91 o 
  -6   4  11       48.95       69.89    120.64 o 
  -4   4  11        5.31      -52.18     88.77 o 
 -15   5  11     1136.30      930.43    138.45 o 
 -13   5  11       99.57        7.86     52.62 o 
 -11   5  11      393.18      378.98    109.92 o 
  -9   5  11      152.41      271.74     89.96 o 
  -7   5  11       47.42       84.49     76.75 o 
  -5   5  11      347.96      275.27    194.61 o 
 -14   6  11      481.78      699.39    164.40 o 
 -12   6  11      493.49      566.49    119.08 o 
 -10   6  11      100.46       73.73     77.86 o 
  -8   6  11       87.84       21.80     76.19 o 
  -6   6  11        4.31        5.89     88.92 o 
  -4   6  11       71.32      156.53    192.32 o 
  -9   7  11      206.49      352.34    132.70 o 
  -7   7  11        6.82      -73.78     73.78 o 
  -5   7  11      139.11      154.53    194.01 o 
 -12   0  12      229.79       73.50     79.00 o 
 -10   0  12      104.31      389.33    181.15 o 
 -15   1  12       56.41       37.29    137.39 o 
 -13   1  12        0.06      -10.36     55.11 o 
 -11   1  12       13.39      -32.84     60.56 o 
  -9   1  12       14.97       70.19    127.42 o 
 -12   2  12      301.33      163.91    115.75 o 
 -10   2  12      162.35      285.34    133.00 o 
  -8   2  12      604.31      423.52    161.81 o 
 -11   3  12      135.62       65.10     88.83 o 
  -9   3  12       39.51      -68.39    103.29 o 
                                                 
